# Supplementary material for: Identification of an Imprinted Gene Cluster in the X-Inactivation Center
Source: PLoS One. 2013 Aug 6;8(8):e71222. doi: 10.1371/journal.pone.0071222 (PMC3735490; doi:10.1371/journal.pone.0071222)
Supplement: Table S1 — Classification of annotated small RNAs in male and female blastocysts against RepeatMasker and tRNA database. (XLS) [file pone.0071222.s002.xls]

## Sheet: TableS1
TableS1. Classification of annotated small RNAs in male and female blastocysts against Repeatmasker and tRNA database.
	female	male
only genome	363003	437224
RepeatMakser	243859	296328
tRNA	5367	5781
total annotated	249226	302109
not annotated	113777	135115
