# Supplementary material for: Identification of an Imprinted Gene Cluster in the X-Inactivation Center
Source: PLoS One. 2013 Aug 6;8(8):e71222. doi: 10.1371/journal.pone.0071222 (PMC3735490; doi:10.1371/journal.pone.0071222)
Supplement: Table S2 — A list of annotated small RNAs expressed in male and female blastocysts. (XLS) [file pone.0071222.s003.xls]

## Sheet: TableS2
Table S2. A list of annotated small RNAs expressed in male and female blastocysts.
RNA_ID	RNA_TYPE	Female_READS	Male_READS	Female_RPKM	Male_RPKM
ENSMUST00000083324	snoRNA	9	10	2976.38	3134.86
ENSMUST00000082895	snoRNA	1	3	331.598	941.158
ENSMUST00000083361	snoRNA	14	2	4824.93	654.255
ENSMUST00000083212	snoRNA	-	1	-	342.038
ENSMUST00000116888	snRNA	0.25	7.90943	49.5401	1456.75
ENSMUST00000133550	lincRNA	-	1	-	26.2071
ENSMUST00000083112	snoRNA	1	1	288.815	273.83
ENSMUST00000083190	snoRNA	6	8.98744	1130.12	1604.26
ENSMUST00000152118	lincRNA	-	2	-	63.2565
ENSMUST00000143469	lincRNA	13	-	173.19	-
ENSMUST00000128242	lincRNA	-	1	-	34.5124
ENSMUST00000156418	lincRNA	-	0.319628	-	5.8101
ENSMUST00000146529	lincRNA	-	0.328803	-	6.09021
ENSMUST00000169048	lincRNA	-	0.351568	-	6.81946
ENSMUST00000083335	snoRNA	-	0.00663758	-	2.12357
ENSMUST00000157681	snoRNA	3	2	918.409	580.764
ENSMUST00000135682	lincRNA	-	1	-	12.9601
ENSMUST00000169691	lincRNA	-	1	-	9.7281
ENSMUST00000082735	snRNA	1	-	238.517	-
ENSMUST00000104033	snoRNA	2	-	441.797	-
ENSMUST00000152313	lincRNA	-	1	-	12.3679
ENSMUST00000135153	lincRNA	-	1	-	8.43525
ENSMUST00000146110	lincRNA	-	1	-	18.1909
ENSMUST00000148318	lincRNA	-	1	-	10.1445
ENSMUST00000116972	snoRNA	-	1	-	180.772
ENSMUST00000083860	snRNA	0.0909091	0.00944437	17.4742	2.62237
ENSMUST00000083911	snRNA	0.173544	0.0736607	26.8879	11.4161
ENSMUST00000122705	rRNA	0.00237437	0.00554314	1.53784	2.19026
ENSMUST00000147425	lincRNA	0.857349	-	16.1878	-
ENSMUST00000153581	lincRNA	0.142651	1	1.42046	3.79404
ENSMUST00000082972	rRNA	0.25	0.0025332	52.3954	1.49367
ENSMUST00000083149	rRNA	5.79047	0.703214	1134.28	131.463
ENSMUST00000083949	snoRNA	0.0143088	0.00888004	2.64344	1.96682
ENSMUST00000158639	snoRNA	1	0.0221578	422.797	9.85953
ENSMUST00000132149	lincRNA	1	-	69.7198	-
ENSMUST00000116828	snoRNA	1	1	225.443	213.757
ENSMUST00000083123	snRNA	-	0.00216104	-	1.33189
ENSMUST00000116763	snRNA	0.25	0.0106072	49.1579	2.93691
ENSMUST00000116960	snoRNA	3	1	1080.3	342.038
ENSMUST00000083353	snoRNA	1	-	184.942	-
ENSMUST00000083355	snoRNA	1	1	350.489	332.294
ENSMUST00000083338	snoRNA	10	3	3398.81	967.273
ENSMUST00000083959	rRNA	7.88444	17.7269	1621.9	3455.59
ENSMUST00000122745	misc_RNA	-	1	-	63.847
ENSMUST00000083116	snRNA	0.0784075	9.79947	12.4177	1353.71
ENSMUST00000083791	snoRNA	-	0.0116098	-	2.951
ENSMUST00000104526	snoRNA	25	19	2570.77	1852.35
ENSMUST00000083434	snRNA	-	0.5	-	109.367
ENSMUST00000166541	lincRNA	1	-	10.2248	-
ENSMUST00000082646	snRNA	0.00325345	0.00136179	1.49746	1.19738
ENSMUST00000139042	lincRNA	-	1	-	24.3305
ENSMUST00000165586	lincRNA	3	-	13.7617	-
ENSMUST00000154030	lincRNA	1.97999	0.0298634	25.135	1.34507
ENSMUST00000149667	lincRNA	1.06595	0.0384157	7.99505	1.23897
ENSMUST00000154242	lincRNA	-	0.240688	-	17.132
ENSMUST00000083428	snoRNA	0.5	15	94.3749	2656.41
ENSMUST00000083061	snoRNA	-	0.736974	-	152.246
ENSMUST00000082471	snoRNA	0.454059	0.454059	85.1531	80.7719
ENSMUST00000165739	lincRNA	-	2	-	15.3996
ENSMUST00000145985	lincRNA	-	0.5	-	10.6547
ENSMUST00000168853	lincRNA	-	0.5	-	10.6547
ENSMUST00000122497	rRNA	-	0.0025332	-	1.49785
ENSMUST00000158301	rRNA	-	1	-	221.862
ENSMUST00000104377	snoRNA	1	1.99619	275.879	521.144
ENSMUST00000104510	snoRNA	-	1	-	258.673
ENSMUST00000151217	lincRNA	11	1	337.383	29.9882
ENSMUST00000093641	rRNA	0.5	-	103.791	-
ENSMUST00000154390	lincRNA	-	0.976283	-	5.42631
ENSMUST00000153490	lincRNA	-	1.02372	-	5.86686
ENSMUST00000170383	lincRNA	-	1	-	9.92288
ENSMUST00000104523	snoRNA	-	2	-	372.049
ENSMUST00000143738	lincRNA	1	-	23.5893	-
ENSMUST00000153188	lincRNA	-	1	-	39.5866
ENSMUST00000101925	rRNA	4.66532	11.8363	960.105	2307.65
ENSMUST00000082387	Mt_tRNA	265.561	297.899	95541.4	101596
ENSMUST00000082388	Mt_rRNA	305.641	439.438	7830.61	10672
ENSMUST00000082389	Mt_tRNA	438.791	503.313	155576	169162
ENSMUST00000082390	Mt_rRNA	1331.44	1900.19	20590.6	27855.9
ENSMUST00000082391	Mt_tRNA	303.564	462.161	99020.6	142905
ENSMUST00000082393	Mt_tRNA	210	272	74457.4	91418.8
ENSMUST00000082394	Mt_tRNA	30	41	10338	13392.7
ENSMUST00000082395	Mt_tRNA	166	151	58857	50751.3
ENSMUST00000082397	Mt_tRNA	56	64	20448.7	22153.2
ENSMUST00000082398	Mt_tRNA	75	119	26592.6	39996.3
ENSMUST00000082399	Mt_tRNA	245	318	84419.8	103869
ENSMUST00000082400	Mt_tRNA	49	46	18163.8	16164.1
ENSMUST00000082401	Mt_tRNA	254	236	92746	81687.1
ENSMUST00000082403	Mt_tRNA	165	164	58502.4	55120.6
ENSMUST00000082404	Mt_tRNA	170	217	59414.1	71891.7
ENSMUST00000082406	Mt_tRNA	170	186	63984.4	66361.7
ENSMUST00000082410	Mt_tRNA	101	124	36337.6	42289.7
ENSMUST00000082412	Mt_tRNA	119	150	42813.4	51156.6
ENSMUST00000082415	Mt_tRNA	84.1508	92.3413	30727.6	31962.9
ENSMUST00000082416	Mt_tRNA	193.626	250.713	80287.7	98546.2
ENSMUST00000082417	Mt_tRNA	107.223	89.9462	36946.5	29379.9
ENSMUST00000082420	Mt_tRNA	12	26	4255.65	8739.47
ENSMUST00000082422	Mt_tRNA	169	174	61709.3	60227.2
ENSMUST00000082423	Mt_tRNA	226	263	82522.1	91032.6
ENSMUST00000083048	snRNA	0.000275614	8.30851e-05	1.03494	1.00998
ENSMUST00000164188	lincRNA	-	1	-	7.33622
ENSMUST00000164188	lincRNA	1	1	7.68422	7.33622
ENSMUST00000144747	lincRNA	1	-	12.4587	-
ENSMUST00000168221	lincRNA	4	1	34.4325	8.92298
ENSMUST00000142916	lincRNA	1	-	16.2235	-
ENSMUST00000116702	snoRNA	2	2	538.675	510.683
ENSMUST00000116853	snoRNA	0.5	7.9884	136.912	2059.39
ENSMUST00000116723	snoRNA	0.5	0.0115977	136.912	3.9884
ENSMUST00000117033	snoRNA	-	4	-	998.443
ENSMUST00000157876	snRNA	0.000841217	-	1.33737	-
ENSMUST00000141011	lincRNA	-	0.430856	-	12.1143
ENSMUST00000150613	lincRNA	-	0.36576	-	9.0096
ENSMUST00000150613	lincRNA	2	-	47.2025	-
ENSMUST00000123517	lincRNA	-	0.653186	-	26.5443
ENSMUST00000152595	lincRNA	-	0.550198	-	19.1241
ENSMUST00000082833	snoRNA	2	3	563.396	800.674
ENSMUST00000083884	snoRNA	2	1	544.65	258.673
ENSMUST00000083944	snoRNA	9	5	3146.4	1657.47
ENSMUST00000083694	snoRNA	3	2	874.723	553.156
ENSMUST00000083285	snoRNA	11	24	3243.25	6706.7
ENSMUST00000082923	rRNA	7.62085	7.72597	1567.71	1506.63
ENSMUST00000147173	lincRNA	2	13	36.2003	217.89
ENSMUST00000083970	snoRNA	10	7	3495.89	2320.06
ENSMUST00000157434	snoRNA	0.581818	-	101.948	-
ENSMUST00000083715	snoRNA	6	5	749.905	592.596
ENSMUST00000083211	misc_RNA	246	314.997	42086.3	51084.6
ENSMUST00000104003	snoRNA	2	1	731.276	347.128
ENSMUST00000172390	lincRNA	-	1	-	12.3847
ENSMUST00000157301	snoRNA	0.00235442	-	1.42043	-
ENSMUST00000084006	snoRNA	2.5	2	447.428	339.548
ENSMUST00000151259	lincRNA	-	1	-	10.9063
ENSMUST00000141822	lincRNA	19	25	137.471	171.218
ENSMUST00000150985	lincRNA	-	1	-	13.5762
ENSMUST00000126479	lincRNA	3	2	28.3343	18.2742
ENSMUST00000156557	lincRNA	1	-	20.0383	-
ENSMUST00000124191	lincRNA	-	1	-	13.6036
ENSMUST00000122531	rRNA	3	-	650.493	-
ENSMUST00000082469	snRNA	10.4241	9.94053	1759.75	1590.84
ENSMUST00000147370	lincRNA	1	-	21.8561	-
ENSMUST00000122687	misc_RNA	0.0132784	-	2.10492	-
ENSMUST00000083426	snoRNA	-	0.166667	-	36.4596
ENSMUST00000083032	snoRNA	1	2.67049	169.719	428.104
ENSMUST00000083888	snoRNA	-	1.32951	-	209.325
ENSMUST00000083377	rRNA	-	4	-	884.45
ENSMUST00000083320	misc_RNA	0.00532567	0.0117785	1.40588	1.85093
ENSMUST00000082973	snRNA	0.444444	0.0909091	102.617	20.7031
ENSMUST00000083082	snoRNA	1	3.74643	186.335	659.195
ENSMUST00000104387	snoRNA	1	3.98337	189.186	711.589
ENSMUST00000082444	snRNA	0.444444	0.0909091	102.617	20.7031
ENSMUST00000083455	snRNA	-	0.000867738	-	1.14272
ENSMUST00000082666	snoRNA	2	2	368.883	349.73
ENSMUST00000082517	snoRNA	1	1	133.958	127.036
ENSMUST00000158323	snoRNA	1	5	146.62	691.195
ENSMUST00000083817	snRNA	-	8.22392e-05	-	1.01271
ENSMUST00000146145	lincRNA	-	1	-	36.1905
ENSMUST00000082807	snoRNA	3.87392	0.000298352	1090.34	1.07953
ENSMUST00000152823	lincRNA	1	1	11.3487	10.8099
ENSMUST00000104095	rRNA	0.00109708	0.00417268	1.22745	1.82006
ENSMUST00000082732	snoRNA	6	3	1072.43	508.822
ENSMUST00000155952	lincRNA	-	1	-	11.4509
ENSMUST00000083184	snoRNA	2	4	386.264	731.411
ENSMUST00000083110	rRNA	1.16551	7.48511	238.612	1447.53
ENSMUST00000082917	snRNA	1.92138	0.012985	312.291	2.99423
ENSMUST00000152470	lincRNA	5	-	92.695	-
ENSMUST00000083726	rRNA	-	2	-	411.452
ENSMUST00000157734	rRNA	-	1	-	250.361
ENSMUST00000116685	snoRNA	-	0.202247	-	67.0595
ENSMUST00000130434	lincRNA	1	-	13.5201	-
ENSMUST00000130434	lincRNA	3.69662	1.23221	47.282	15.6241
ENSMUST00000155784	lincRNA	5.30338	1.76779	96.2592	31.0999
ENSMUST00000157707	snRNA	-	0.5	-	111.431
ENSMUST00000124643	lincRNA	1	-	9.94488	-
ENSMUST00000151434	lincRNA	2	-	69.5273	-
ENSMUST00000158572	snoRNA	0.105263	-	21.7676	-
ENSMUST00000082485	snRNA	-	0.000672383	-	1.11465
ENSMUST00000157423	snRNA	1	-	227.521	-
ENSMUST00000157123	rRNA	2	2	412.164	390.757
ENSMUST00000122630	snRNA	-	8.22392e-05	-	1.02192
ENSMUST00000082616	snRNA	0.0148761	0.010641	2.87595	2.27202
ENSMUST00000127127	lincRNA	-	2	-	21.623
ENSMUST00000082519	snoRNA	9	2	2343.32	494.416
ENSMUST00000104034	snoRNA	0.5	1	93.6676	176.686
ENSMUST00000104238	snoRNA	1	2	186.335	352.372
ENSMUST00000157097	snoRNA	-	0.00573809	-	1.87546
ENSMUST00000170544	lincRNA	1	1	14.3466	13.6517
ENSMUST00000163308	lincRNA	2	6	50.125	140.702
ENSMUST00000156290	lincRNA	0.615028	0.112909	2.40763	1.24496
ENSMUST00000156290	lincRNA	0.502119	-	2.14922	-
ENSMUST00000040111	lincRNA	0.609837	0.111956	2.38397	1.24085
ENSMUST00000040111	lincRNA	0.497881	-	2.1299	-
ENSMUST00000143505	lincRNA	0.775135	0.775135	13.1792	12.5452
ENSMUST00000102044	snRNA	14.221	32.8682	2468.42	5406.9
ENSMUST00000150994	lincRNA	0.411513	-	11.4759	-
ENSMUST00000101833	snRNA	17.7726	4.12505	3084.64	679.456
ENSMUST00000122599	rRNA	1.26343	4.18605	265.177	830.717
ENSMUST00000082907	snoRNA	3	1	548.707	174.064
ENSMUST00000084007	snRNA	0.947912	0.378655	142.402	54.544
ENSMUST00000122603	snRNA	-	8.22392e-05	-	1.01297
ENSMUST00000083370	snoRNA	3	1	544.65	172.782
ENSMUST00000104249	rRNA	0.00945523	0.0246425	3.02908	6.01293
ENSMUST00000153122	lincRNA	0.588487	-	22.4239	-
ENSMUST00000148082	lincRNA	2	11	42.3946	216.817
ENSMUST00000082760	misc_RNA	0.0399063	0.022335	4.04136	2.61359
ENSMUST00000014133	lincRNA	-	1	-	7.05182
ENSMUST00000103997	snoRNA	1	1	345.567	327.628
ENSMUST00000082770	rRNA	0.000693446	-	1.16004	-
ENSMUST00000157084	snoRNA	0.000262227	0.000260377	1.05627	1.05297
ENSMUST00000133144	lincRNA	-	1	-	32.6379
ENSMUST00000158660	misc_RNA	-	1	-	79.8794
ENSMUST00000129086	lincRNA	1	-	12.6774	-
ENSMUST00000129086	lincRNA	-	1	-	12.0695
ENSMUST00000130193	lincRNA	-	1	-	15.9327
ENSMUST00000083191	rRNA	13.996	15.8259	2878.31	3085.14
ENSMUST00000093691	rRNA	1.4905	2.36237	307.42	461.376
ENSMUST00000083695	snoRNA	3.94442	0.0822997	451.921	9.91858
ENSMUST00000093689	rRNA	0.00237437	0.00554314	1.48813	2.08024
ENSMUST00000083009	snRNA	0.0207956	0.0224101	5.20454	5.29507
ENSMUST00000104170	snoRNA	2	-	583.482	-
ENSMUST00000158887	snoRNA	7	4	2284.33	1237.83
ENSMUST00000158468	snoRNA	1	-	292.241	-
ENSMUST00000082678	snoRNA	1	-	314.644	-
ENSMUST00000082668	snoRNA	3	0.5	557.005	88.843
ENSMUST00000170838	lincRNA	1	-	8.65464	-
ENSMUST00000157121	snRNA	0.000841217	-	1.343	-
ENSMUST00000116874	snRNA	0.25	0.0373378	49.5401	7.87209
ENSMUST00000101806	snRNA	41.7159	12.5012	5344.18	1518.86
ENSMUST00000082480	rRNA	0.25	-	59.8083	-
ENSMUST00000082903	snoRNA	-	1	-	175.365
ENSMUST00000082762	snoRNA	3	5	918.409	1450.41
ENSMUST00000082889	snoRNA	1	2	350.489	663.587
ENSMUST00000127284	lincRNA	-	2	-	37.636
ENSMUST00000157343	snoRNA	2	1	180.884	86.2594
ENSMUST00000158656	snoRNA	1	-	93.3179	-
ENSMUST00000113008	lincRNA	1	-	7.91471	-
ENSMUST00000158066	snoRNA	0.0052701	-	1.94801	-
ENSMUST00000116892	snRNA	7	10	1371	1856.24
ENSMUST00000157738	snRNA	-	1	-	179.389
ENSMUST00000083187	snRNA	0.444444	0.0909091	102.617	20.7031
ENSMUST00000082880	snoRNA	-	0.166667	-	30.0608
ENSMUST00000140195	lincRNA	1	-	12.6663	-
ENSMUST00000158345	snRNA	0.000841217	-	1.343	-
ENSMUST00000157957	snoRNA	0.105263	-	20.9627	-
ENSMUST00000104328	rRNA	1	2	186.335	352.372
ENSMUST00000163840	lincRNA	2	-	29.0392	-
ENSMUST00000082501	snoRNA	-	0.5	-	83.8234
ENSMUST00000128143	lincRNA	2	12	16.2663	87.8289
ENSMUST00000104231	snRNA	-	0.000719249	-	1.11194
ENSMUST00000121146	lincRNA	-	1	-	7.1677
ENSMUST00000158911	snoRNA	2	3	350.489	497.941
ENSMUST00000104571	snoRNA	0.188596	-	35.9535	-
ENSMUST00000160152	lincRNA	-	0.048836	-	2.59064
ENSMUST00000160152	lincRNA	0.847074	0.586436	30.1054	20.1008
ENSMUST00000161005	lincRNA	-	0.0808633	-	5.36108
ENSMUST00000159119	lincRNA	-	0.0522875	-	2.82342
ENSMUST00000159706	lincRNA	-	0.0624259	-	3.59909
ENSMUST00000162558	lincRNA	-	0.0692654	-	4.19981
ENSMUST00000161380	lincRNA	-	0.057952	-	3.2399
ENSMUST00000161380	lincRNA	1.00519	0.695904	41.9855	27.8973
ENSMUST00000162289	lincRNA	-	0.0384637	-	1.98672
ENSMUST00000162289	lincRNA	1.25586	0.863405	34.9864	23.1492
ENSMUST00000166523	lincRNA	-	0.0692654	-	4.19981
ENSMUST00000159663	lincRNA	-	0.100495	-	7.73564
ENSMUST00000161229	lincRNA	2.54979	2.08852	25.4048	19.9491
ENSMUST00000083988	rRNA	720.031	764.205	119021	119746
ENSMUST00000159157	lincRNA	-	0.048093	-	2.5426
ENSMUST00000159157	lincRNA	0.834186	0.577514	29.2265	19.524
ENSMUST00000160429	lincRNA	-	0.0458119	-	2.39974
ENSMUST00000159404	lincRNA	-	0.0645106	-	3.77558
ENSMUST00000159404	lincRNA	0.935961	0.467981	43.4816	21.1349
ENSMUST00000159438	lincRNA	0.144203	0.116737	5.52866	4.47523
ENSMUST00000065709	lincRNA	-	0.0656061	-	3.87064
ENSMUST00000161461	lincRNA	-	0.0438477	-	2.28229
ENSMUST00000162163	lincRNA	-	0.0215435	-	1.30955
ENSMUST00000162163	lincRNA	3.1271	2.95066	48.3991	43.3962
ENSMUST00000159153	lincRNA	-	0.0398753	-	2.06047
ENSMUST00000159153	lincRNA	0.578536	0.289268	17.231	8.69298
ENSMUST00000082937	snoRNA	1	2	371.67	703.744
ENSMUST00000159890	lincRNA	-	0.0326184	-	1.70961
ENSMUST00000159890	lincRNA	0.120368	0.120368	3.7624	3.61858
ENSMUST00000159890	lincRNA	0.565775	0.391691	13.9843	9.52113
ENSMUST00000160497	lincRNA	0.203995	0.203995	8.93414	8.52107
ENSMUST00000082713	snoRNA	-	2	-	714.556
ENSMUST00000161623	lincRNA	10.709	10.4628	651.092	603.079
ENSMUST00000082910	snoRNA	-	8	-	2855.22
ENSMUST00000159399	lincRNA	0.496336	0.620419	29.7736	35.0945
ENSMUST00000163081	lincRNA	1.36347	0.681734	91.1519	43.7292
ENSMUST00000160551	lincRNA	0.918913	0.459456	41.9481	20.4081
ENSMUST00000160551	lincRNA	0.381518	0.476898	18.001	21.1449
ENSMUST00000159037	lincRNA	0.107994	1	5.15409	37.4631
ENSMUST00000160516	lincRNA	0.366178	0.457722	16.6613	19.5574
ENSMUST00000082506	snoRNA	10.6662	2.90895	3262.74	844.253
ENSMUST00000116813	snoRNA	1.81185	0.905924	715.927	339.853
ENSMUST00000082882	snoRNA	1.54594	1.54594	456.664	432.941
ENSMUST00000122718	snoRNA	71.9286	70.2751	29329	27163
ENSMUST00000104032	snoRNA	9.13813	6.3264	3388.23	2223.92
ENSMUST00000083226	snoRNA	6.00575	3.00288	1750.12	830.028
ENSMUST00000083801	snoRNA	14.7441	10.1366	4685.47	3053.9
ENSMUST00000083034	snoRNA	0.892006	-	284.406	-
ENSMUST00000083294	snoRNA	2.75597	3.44496	888.14	1052.19
ENSMUST00000083971	snRNA	3.52674	0.310852	523.903	44.6899
ENSMUST00000083099	snRNA	32.196	26.1999	6791.09	5238.85
ENSMUST00000104064	snoRNA	0.0833333	-	17.5747	-
ENSMUST00000122800	misc_RNA	-	0.00115507	-	1.10108
ENSMUST00000083892	snRNA	0.444444	0.0909091	102.617	20.7031
ENSMUST00000083033	snRNA	0.00536531	0.00761413	1.78598	2.05734
ENSMUST00000104383	snoRNA	0.285714	0.285714	53.9529	51.196
ENSMUST00000110279	lincRNA	-	3	-	84.8213
ENSMUST00000082947	snRNA	14.5895	16.4138	3077.9	3282.42
ENSMUST00000171228	lincRNA	0.0873511	0.0249575	2.22744	1.33244
ENSMUST00000165871	lincRNA	0.0196443	0.0172496	1.09251	1.077
ENSMUST00000082466	snoRNA	48.022	0.602999	5490.82	66.3452
ENSMUST00000158055	rRNA	2	-	405.367	-
ENSMUST00000171670	lincRNA	1.34978	1.39634	13.1446	12.9095
ENSMUST00000171670	lincRNA	0.27663	0.523371	3.48898	5.46387
ENSMUST00000166221	lincRNA	0.203806	0.116461	3.13166	2.15468
ENSMUST00000166221	lincRNA	1.47223	1.52519	16.3984	16.1219
ENSMUST00000166221	lincRNA	0.0979253	0.440664	2.02423	5.36906
ENSMUST00000082787	snoRNA	6.62087	3.78335	2250.65	1219.58
ENSMUST00000083458	snoRNA	2.91947	3.89263	953.301	1204.63
ENSMUST00000083347	snoRNA	9.45839	6.62087	3214.78	2133.52
ENSMUST00000083346	snoRNA	30.176	33.005	9714.6	10072.1
ENSMUST00000083444	snoRNA	-	3.80338	-	1357.96
ENSMUST00000083848	snoRNA	6.79942	4.85673	2411.76	1633.32
ENSMUST00000083371	snoRNA	7.80761	5.85571	2851.85	2027.82
ENSMUST00000083153	snoRNA	1.81784	8.18026	353.952	1506.59
ENSMUST00000093658	snoRNA	1.5	6	248.948	941.158
ENSMUST00000157973	snoRNA	0.188596	-	93.2774	-
ENSMUST00000083007	snRNA	0.944659	0.373634	141.917	53.834
ENSMUST00000082962	snoRNA	0.0686275	-	13.7191	-
ENSMUST00000122640	snRNA	-	0.000672383	-	1.12474
ENSMUST00000142168	lincRNA	2.20663	1.76531	42.0834	32.1556
ENSMUST00000146926	lincRNA	2.79337	2.23469	66.8358	50.9266
ENSMUST00000158391	misc_RNA	-	0.00115507	-	1.09533
ENSMUST00000082712	snoRNA	0.00274147	0.333333	1.53654	62.8415
ENSMUST00000083812	snRNA	0.00316111	1	1.49573	149.657
ENSMUST00000165226	lincRNA	1	-	17.4742	-
ENSMUST00000138723	lincRNA	-	1	-	15.1234
ENSMUST00000129627	lincRNA	8	4	113.157	54.1589
ENSMUST00000083836	snRNA	0.107934	0.0317705	17.2995	5.54799
ENSMUST00000136990	lincRNA	6	2	30.2227	10.2337
ENSMUST00000083233	snoRNA	0.0686275	-	13.7191	-
ENSMUST00000093750	snRNA	0.000263284	0.000405461	1.05505	1.08037
ENSMUST00000122684	misc_RNA	-	0.00117268	-	1.08689
ENSMUST00000157400	misc_RNA	-	2	-	160.935
ENSMUST00000157251	misc_RNA	0.00269143	-	1.23184	-
ENSMUST00000083028	rRNA	0.00426754	0.0100163	1.87733	2.95197
ENSMUST00000093648	snRNA	0.444444	0.0909091	102.617	20.7031
ENSMUST00000083883	snoRNA	1	1.25357	189.186	224.623
ENSMUST00000157795	snoRNA	5.52831	0.0115093	1314.07	3.59133
ENSMUST00000141741	lincRNA	-	2	-	23.7805
ENSMUST00000157627	snoRNA	19.9972	33.999	4704.99	7582.31
ENSMUST00000164981	lincRNA	-	1	-	6.0294
ENSMUST00000146654	lincRNA	-	0.579935	-	6.639
ENSMUST00000142897	lincRNA	-	1.42007	-	34.8112
ENSMUST00000126988	lincRNA	1	-	19.5757	-
ENSMUST00000143619	lincRNA	-	1	-	11.0392
ENSMUST00000082574	rRNA	0.0142462	0.0229441	3.81067	5.29102
ENSMUST00000082748	snRNA	2.55499	7.3786	328.256	896.884
ENSMUST00000082971	misc_RNA	-	1.00319	-	163.69
ENSMUST00000116787	snRNA	-	0.0106357	-	2.98909
ENSMUST00000104375	snoRNA	1.98946	1	372.531	178.027
ENSMUST00000156664	lincRNA	-	1	-	25.0816
ENSMUST00000143324	lincRNA	-	1	-	28.575
ENSMUST00000148066	lincRNA	1	-	14.5012	-
ENSMUST00000083248	snoRNA	0.00274147	0.333333	1.49315	57.8396
ENSMUST00000082458	snoRNA	0.25	-	46.9854	-
ENSMUST00000104339	snoRNA	-	2	-	663.587
ENSMUST00000153235	lincRNA	-	1	-	8.14435
ENSMUST00000149731	lincRNA	2	2	33.6407	31.9414
ENSMUST00000083155	snoRNA	3	2	540.652	342.038
ENSMUST00000145343	lincRNA	1	-	25.862	-
ENSMUST00000170228	lincRNA	-	1	-	4.71465
ENSMUST00000104361	snoRNA	3	-	864.444	-
ENSMUST00000083166	snoRNA	1.5	6	248.948	941.158
ENSMUST00000104101	snoRNA	0.188596	-	36.2204	-
ENSMUST00000082516	snoRNA	2	2	569.936	540.315
ENSMUST00000102009	rRNA	0.508867	3.50509	105.614	684.066
ENSMUST00000097258	rRNA	0.00886746	0.00508573	2.82299	1.9911
ENSMUST00000101889	rRNA	7	6.33333	1440.07	1235.23
ENSMUST00000101869	rRNA	4.94514	26.2149	1017.63	5109.73
ENSMUST00000101823	rRNA	0.0142462	0.0229441	3.92877	5.47132
ENSMUST00000101950	rRNA	0.00886746	0.00636203	2.82299	2.23982
ENSMUST00000101913	rRNA	1	1	206.582	195.879
ENSMUST00000101914	rRNA	7	6.33333	1440.07	1235.23
ENSMUST00000101997	rRNA	0.00886746	0.00636203	2.82299	2.23982
ENSMUST00000101808	rRNA	0.0142462	0.0229441	3.92877	5.47132
ENSMUST00000101916	rRNA	0.0142462	0.0229441	3.92877	5.47132
ENSMUST00000101907	rRNA	17.226	9.06833	3542.36	1768.22
ENSMUST00000101923	rRNA	0.508867	3.50509	105.614	684.066
ENSMUST00000101845	rRNA	7	6.33333	1440.07	1235.23
ENSMUST00000101842	rRNA	0.00886746	0.00636203	2.82299	2.23982
ENSMUST00000101990	rRNA	38.7208	35.8973	7961.28	6996.62
ENSMUST00000093696	rRNA	8	6	1796.54	1277.54
ENSMUST00000151552	lincRNA	1	2	9.05274	16.267
ENSMUST00000083703	snoRNA	-	3	-	520.192
ENSMUST00000083394	snoRNA	0.00207318	-	1.25359	-
ENSMUST00000082502	snRNA	0.00305489	-	1.45021	-
ENSMUST00000157831	misc_RNA	-	0.0011796	-	1.11591
ENSMUST00000083902	snRNA	-	0.00973639	-	2.55719
ENSMUST00000166532	lincRNA	3	2	22.4035	14.5261
ENSMUST00000168188	lincRNA	-	2	-	17.5411
ENSMUST00000104024	snoRNA	6	16	1835.82	4639.11
ENSMUST00000083960	rRNA	0.00048548	-	1.10239	-
ENSMUST00000101986	snRNA	0.444444	0.0909091	102.617	20.7031
ENSMUST00000099718	lincRNA	-	1	-	13.2442
ENSMUST00000157131	snRNA	-	1	-	223.986
ENSMUST00000157129	snRNA	-	0.00488495	-	1.94404
ENSMUST00000083919	snoRNA	1	2	350.489	663.587
ENSMUST00000168796	lincRNA	-	2	-	11.9261
ENSMUST00000082591	snoRNA	-	0.00558226	-	2.00353
ENSMUST00000083409	misc_RNA	-	0.0105822	-	1.75048
ENSMUST00000152279	lincRNA	-	3	-	61.1311
ENSMUST00000129813	lincRNA	-	1	-	7.56027
ENSMUST00000158906	snoRNA	0.0432805	0.00868624	7.65927	2.26691
ENSMUST00000166321	lincRNA	1	1	21.455	20.3901
ENSMUST00000122516	rRNA	0.000808087	-	1.16613	-
ENSMUST00000164645	lincRNA	0.0153828	0.0263705	1.12553	1.20399
ENSMUST00000164162	lincRNA	0.0120664	0.0206852	1.07724	1.12551
ENSMUST00000082508	snoRNA	1	5	182.217	859.91
ENSMUST00000083728	rRNA	0.00991503	0.678571	3.12775	139.039
ENSMUST00000104389	snRNA	0.00109368	-	1.26231	-
ENSMUST00000083213	snoRNA	2	-	377.373	-
ENSMUST00000083865	snoRNA	0.5	-	92.2845	-
ENSMUST00000158740	snoRNA	0.105263	-	21.7676	-
ENSMUST00000155345	lincRNA	-	0.101226	-	3.29696
ENSMUST00000083108	snRNA	-	0.000499454	-	1.09985
ENSMUST00000122751	snRNA	0.000900497	0.00029878	1.18057	1.05679
ENSMUST00000083304	snRNA	4	9.99467	527.113	1247.14
ENSMUST00000104237	snoRNA	0.105263	-	20.2178	-
ENSMUST00000164755	lincRNA	1	-	11.5358	-
ENSMUST00000144612	lincRNA	-	0.229896	-	12.8476
ENSMUST00000101968	rRNA	47.1544	66.3646	9695.09	12934
ENSMUST00000150671	lincRNA	2	-	56.2864	-
ENSMUST00000083435	snRNA	0.947912	0.378655	142.402	54.544
ENSMUST00000157852	snoRNA	-	0.00573809	-	2.00052
ENSMUST00000083879	rRNA	0.0106806	2.57284	3.33296	533.728
ENSMUST00000082838	snRNA	0.0538819	0.0686347	7.90146	9.33339
ENSMUST00000083134	rRNA	0.0172716	0.767448	4.55073	150.559
ENSMUST00000123149	lincRNA	-	0.135056	-	5.08882
ENSMUST00000083708	snoRNA	3	9	561.25	1594.24
ENSMUST00000083154	snoRNA	-	0.6	-	98.303
ENSMUST00000083805	snoRNA	-	0.6	-	98.303
ENSMUST00000082763	snoRNA	-	0.6	-	97.6273
ENSMUST00000083688	snRNA	-	0.000631946	-	1.07713
ENSMUST00000143479	lincRNA	-	7.43752e-07	-	1.00003
ENSMUST00000151800	lincRNA	-	0.137938	-	5.26513
ENSMUST00000138156	lincRNA	-	4.77763e-07	-	1.00001
ENSMUST00000133214	lincRNA	-	2.44308e-07	-	1
ENSMUST00000083176	snoRNA	2	-	671.253	-
ENSMUST00000139444	lincRNA	-	0.22441	-	12.2889
ENSMUST00000083755	rRNA	0.00318246	0.00554314	1.64344	2.06238
ENSMUST00000154109	lincRNA	1	-	14.4124	-
ENSMUST00000083047	snoRNA	0.0189853	3.9539	4.39022	670.292
ENSMUST00000083925	snRNA	-	2	-	442.725
ENSMUST00000152157	lincRNA	-	0.211129	-	10.9922
ENSMUST00000082806	snoRNA	0.00235442	-	1.42043	-
ENSMUST00000083824	rRNA	-	1	-	195.879
ENSMUST00000104106	snoRNA	-	0.00380854	-	2.06412
ENSMUST00000057963	lincRNA	-	1	-	6.23607
ENSMUST00000138606	lincRNA	-	0.214633	-	11.3267
ENSMUST00000104115	snRNA	0.00109368	0.000444083	1.19967	1.07685
ENSMUST00000153883	lincRNA	1.92913	-	76.391	-
ENSMUST00000127786	lincRNA	3	-	5.30683	-
ENSMUST00000127786	lincRNA	3.07087	-	5.40857	-
ENSMUST00000122694	misc_RNA	1	0.00115507	70.8978	1.07653
ENSMUST00000146778	lincRNA	-	0.178676	-	8.15646
ENSMUST00000156240	lincRNA	2	1	22.1537	11.0262
ENSMUST00000145803	lincRNA	-	1.88929	-	18.681
ENSMUST00000156211	lincRNA	-	1.11071	-	7.11104
ENSMUST00000127533	lincRNA	2.51396e-05	5.02689e-05	1.00019	1.00037
ENSMUST00000153057	lincRNA	-	0.158671	-	6.64365
ENSMUST00000151076	lincRNA	-	0.191935	-	9.25805
ENSMUST00000122729	snRNA	0.000106847	9.2455e-05	1.01428	1.01172
ENSMUST00000153212	lincRNA	-	0.248905	-	6.74353
ENSMUST00000144421	lincRNA	-	0.334872	-	11.3961
ENSMUST00000123040	lincRNA	-	0.416222	-	17.0606
ENSMUST00000136571	lincRNA	-	0.216429	-	11.5002
ENSMUST00000116778	snRNA	0.25	0.0213844	49.5401	4.93585
ENSMUST00000157893	snoRNA	0.25	-	54.1831	-
ENSMUST00000122734	misc_RNA	0.00266276	0.00353467	1.2157	1.27143
ENSMUST00000093707	rRNA	1.25237	5.55528	258.465	1083.6
ENSMUST00000122635	rRNA	-	0.428571	-	90.5388
ENSMUST00000083065	misc_RNA	0.0372151	0.024697	3.95597	2.85954
ENSMUST00000127673	lincRNA	-	1	-	6.25386
ENSMUST00000083437	snRNA	0.11205	0.0417116	18.1325	7.04572
ENSMUST00000171617	lincRNA	-	1	-	16.5537
ENSMUST00000083942	snRNA	0.0965038	0.104126	15.3957	15.724
ENSMUST00000083162	snRNA	0.00325345	0.003875	1.48532	1.54795
ENSMUST00000150751	lincRNA	5.63168	10.2394	130.976	225.017
ENSMUST00000132203	lincRNA	5.36832	9.76059	119.104	204.555
ENSMUST00000171012	lincRNA	-	1	-	8.08325
ENSMUST00000142886	lincRNA	1	-	12.2016	-
ENSMUST00000093556	snoRNA	2	-	380.29	-
ENSMUST00000116836	snoRNA	3	2	992.793	627.772
ENSMUST00000104252	snoRNA	5	3	1653.99	941.158
ENSMUST00000158353	rRNA	0.0008079	0.00256919	1.19765	1.59581
ENSMUST00000129191	lincRNA	-	0.14149	-	2.63164
ENSMUST00000151921	lincRNA	-	0.171407	-	3.3946
ENSMUST00000133302	lincRNA	-	0.649626	-	35.3954
ENSMUST00000145971	lincRNA	-	0.342814	-	10.5784
ENSMUST00000149830	lincRNA	-	0.431115	-	16.1482
ENSMUST00000155482	lincRNA	-	0.101511	-	1.83985
ENSMUST00000153113	lincRNA	-	0.162036	-	3.13993
ENSMUST00000083936	snoRNA	41.6296	52.7774	4804.94	5774.29
ENSMUST00000170410	lincRNA	-	1	-	16.5746
ENSMUST00000116819	snoRNA	2	-	753.746	-
ENSMUST00000104400	misc_RNA	0.000457392	-	1.10173	-
ENSMUST00000122673	misc_RNA	-	0.00115507	-	1.08293
ENSMUST00000122547	misc_RNA	-	0.0023319	-	1.17558
ENSMUST00000158908	rRNA	0.0150361	0.429312	4.1711	86.8275
ENSMUST00000168521	lincRNA	-	1	-	8.10277
ENSMUST00000082507	snoRNA	1	-	383.254	-
ENSMUST00000103979	snoRNA	-	1	-	95.2706
ENSMUST00000133537	lincRNA	2	5	19.1351	43.9773
ENSMUST00000123452	lincRNA	62	67	816.913	836.808
ENSMUST00000133183	lincRNA	-	1	-	20.6198
ENSMUST00000082498	snRNA	0.516312	5.9468	77.0914	831.78
ENSMUST00000145794	lincRNA	1	1	8.64507	8.24705
ENSMUST00000083719	snoRNA	-	0.5	-	87.5319
ENSMUST00000157194	snoRNA	-	1	-	162.046
ENSMUST00000083125	snRNA	0.444444	0.0909091	102.617	20.7031
ENSMUST00000122512	snRNA	-	8.22392e-05	-	1.01037
ENSMUST00000165347	lincRNA	-	1	-	11.996
ENSMUST00000122783	misc_RNA	-	0.00115507	-	1.08783
ENSMUST00000104549	snoRNA	-	2	-	573.606
ENSMUST00000157763	snRNA	0.000841217	-	1.33737	-
ENSMUST00000152765	lincRNA	1	-	7.07204	-
ENSMUST00000158692	snoRNA	-	3	-	980.883
ENSMUST00000158447	snoRNA	-	1	-	188.021
ENSMUST00000083965	snoRNA	1	2	186.335	352.372
ENSMUST00000164955	lincRNA	-	1	-	14.2897
ENSMUST00000129155	lincRNA	7	25	47.5732	158.673
ENSMUST00000157638	snoRNA	0.00283206	0.000960675	1.66619	1.21422
ENSMUST00000144487	lincRNA	-	0.460564	-	8.66743
ENSMUST00000083808	snRNA	-	8.22392e-05	-	1.01434
ENSMUST00000165338	lincRNA	-	2	-	10.0412
ENSMUST00000165338	lincRNA	0.445165	-	3.12293	-
ENSMUST00000058584	lincRNA	0.554835	-	4.29777	-
ENSMUST00000117039	snoRNA	-	0.5	-	90.8859
ENSMUST00000158270	snoRNA	2.5	0.0755949	344.599	10.8488
ENSMUST00000104546	snoRNA	8	8	2083.06	1974.66
ENSMUST00000104031	snoRNA	1.42634	1.07246	546.224	389.61
ENSMUST00000083025	rRNA	2	3	412.164	585.636
ENSMUST00000170562	lincRNA	1	-	12.1201	-
ENSMUST00000083242	snRNA	21.0786	20.9751	3416.05	3222.36
ENSMUST00000082697	rRNA	0.000606923	-	1.14277	-
ENSMUST00000082547	snRNA	0.597599	0.170556	92.9484	25.8761
ENSMUST00000168014	lincRNA	1	-	9.62328	-
ENSMUST00000155610	lincRNA	-	1	-	8.83465
ENSMUST00000083977	misc_RNA	0.0452319	0.0352958	4.27386	3.42169
ENSMUST00000083011	misc_RNA	38	44	9115.13	10004.8
ENSMUST00000083767	misc_RNA	11.9991	9.99946	2621.97	2071.47
ENSMUST00000158608	misc_RNA	-	0.00115507	-	1.08613
ENSMUST00000083402	snoRNA	1	1	178.277	169.048
ENSMUST00000125373	lincRNA	2	7	23.0796	74.2554
ENSMUST00000082789	snRNA	1	1	229.638	217.734
ENSMUST00000164323	lincRNA	1	-	11.5814	-
ENSMUST00000171516	lincRNA	1	-	8.48142	-
ENSMUST00000129597	lincRNA	1	2	10.5266	19.0612
ENSMUST00000083224	snoRNA	0.0124829	0.00398158	2.34531	1.40676
ENSMUST00000110601	lincRNA	1	-	9.16291	-
ENSMUST00000157845	misc_RNA	1	-	83.3712	-
ENSMUST00000122926	lincRNA	-	1	-	10.4771
ENSMUST00000082877	snoRNA	-	0.166667	-	32.6811
ENSMUST00000154345	lincRNA	-	1	-	22.2562
ENSMUST00000083244	snRNA	0.707532	69.4933	122.896	11350.2
ENSMUST00000083322	snRNA	1	-	149.268	-
ENSMUST00000157578	misc_RNA	0.0106227	0.0023319	1.75766	1.15766
ENSMUST00000082624	snoRNA	1	0.0276815	189.186	5.93808
ENSMUST00000143838	lincRNA	-	1	-	35.6645
ENSMUST00000167973	lincRNA	1	-	8.44952	-
ENSMUST00000132729	lincRNA	-	0.251141	-	9.89174
ENSMUST00000082738	snoRNA	2	1	360.768	171.519
ENSMUST00000139055	lincRNA	1	-	43.5465	-
ENSMUST00000104240	snoRNA	0.00274147	-	1.47231	-
ENSMUST00000083063	snoRNA	0.25	-	46.9854	-
ENSMUST00000158377	snoRNA	0.0189853	0.0115093	4.44045	2.97709
ENSMUST00000101994	snoRNA	0.25	-	46.9854	-
ENSMUST00000168767	lincRNA	-	0.551218	-	10.5041
ENSMUST00000099412	lincRNA	-	0.448782	-	7.29994
ENSMUST00000093660	snoRNA	-	1	-	176.686
ENSMUST00000168051	lincRNA	1	-	6.30908	-
ENSMUST00000156515	lincRNA	0.628718	1	15.1631	22.3541
ENSMUST00000168051	lincRNA	1	2	6.30908	11.0653
ENSMUST00000131907	lincRNA	0.415369	0.00222933	3.97473	1.01513
ENSMUST00000052354	lincRNA	0.584631	-	6.8931	-
ENSMUST00000044500	lincRNA	2	-	1.93373	-
ENSMUST00000157483	snoRNA	22.0843	20.1488	3916.04	3386.95
ENSMUST00000104192	snoRNA	0.0052701	-	1.97673	-
ENSMUST00000083932	snRNA	-	1.74789	-	255.934
ENSMUST00000134512	lincRNA	0.371282	-	5.93917	-
ENSMUST00000082521	rRNA	-	1.08652	-	240.971
ENSMUST00000172201	lincRNA	1	1	17.0421	16.2069
ENSMUST00000140000	lincRNA	2	-	11.1638	-
ENSMUST00000166326	lincRNA	1	-	8.25081	-
ENSMUST00000163639	lincRNA	-	1	-	8.9284
ENSMUST00000083996	snRNA	0.444444	0.0909091	102.617	20.7031
ENSMUST00000170220	lincRNA	-	1	-	8.24931
ENSMUST00000116714	snoRNA	-	1	-	185.052
ENSMUST00000104051	snoRNA	1	1	327.19	310.207
ENSMUST00000122562	misc_RNA	0.00265569	0.0010854	1.33838	1.1311
ENSMUST00000157899	snoRNA	13	3	4610.2	1009.29
ENSMUST00000082946	snoRNA	1	2	196.714	372.049
ENSMUST00000157310	snoRNA	2.5	10.9244	344.599	1424.28
ENSMUST00000082448	snoRNA	1	2	190.645	360.544
ENSMUST00000083274	snoRNA	2	0.5	353.003	84.4193
ENSMUST00000122490	misc_RNA	-	0.00115507	-	1.08531
ENSMUST00000164633	lincRNA	-	1	-	12.5376
ENSMUST00000164633	lincRNA	-	1	-	12.5376
ENSMUST00000116790	snoRNA	-	0.5	-	81.5228
ENSMUST00000093713	rRNA	9.99818	3.4801	2056.44	679.197
ENSMUST00000122632	snRNA	0.000639163	0.000672383	1.12216	1.12182
ENSMUST00000157168	snoRNA	-	0.333333	-	53.5863
ENSMUST00000104342	snoRNA	-	1	-	176.686
ENSMUST00000142270	lincRNA	-	5	-	29.2467
ENSMUST00000158181	snoRNA	-	0.5	-	88.1825
ENSMUST00000158761	snoRNA	-	0.5	-	88.1825
ENSMUST00000082577	snoRNA	-	0.166667	-	36.7879
ENSMUST00000050671	lincRNA	-	0.101667	-	2.45718
ENSMUST00000083060	snoRNA	1.42901	-	259.961	-
ENSMUST00000133622	lincRNA	-	1	-	18.8115
ENSMUST00000082533	rRNA	0.0008079	0.00256919	1.1675	1.50492
ENSMUST00000083990	snoRNA	-	0.5	-	89.5136
ENSMUST00000122722	misc_RNA	0.0132784	0.00115507	2.03785	1.08558
ENSMUST00000164314	lincRNA	0.0895639	0.0179128	2.7376	1.32943
ENSMUST00000104391	snoRNA	0.105263	-	19.9352	-
ENSMUST00000082537	snoRNA	-	0.166667	-	32.6811
ENSMUST00000083282	snRNA	0.673528	0.192679	101.472	28.2459
ENSMUST00000122642	misc_RNA	-	0.00115507	-	1.09636
ENSMUST00000143083	lincRNA	0.0988327	0.247082	3.06655	5.8974
ENSMUST00000143083	lincRNA	0.2	-	5.18192	-
ENSMUST00000143083	lincRNA	0.2	-	5.18192	-
ENSMUST00000143083	lincRNA	0.2	-	5.18192	-
ENSMUST00000135951	lincRNA	0.101167	0.252918	3.16534	6.13151
ENSMUST00000155807	lincRNA	0.2	0.5	5.18192	10.9105
ENSMUST00000083348	snoRNA	7	3	1308.25	532.081
ENSMUST00000083292	snoRNA	1	4	179.571	678.097
ENSMUST00000082700	snoRNA	4	2	736.766	349.73
ENSMUST00000082863	snoRNA	11	12	3637.58	3761.63
ENSMUST00000083729	snoRNA	0.25	-	46.9854	-
ENSMUST00000104206	snoRNA	4	-	1288.59	-
ENSMUST00000104514	snoRNA	2	1	576.629	273.83
ENSMUST00000158946	snoRNA	-	2	-	580.764
ENSMUST00000149192	lincRNA	10	6	118.786	67.9925
ENSMUST00000084000	snRNA	0.00308314	-	1.4656	-
ENSMUST00000101927	snoRNA	24.9162	9	7088.86	2427.92
ENSMUST00000083424	snoRNA	0.083779	9	24.8324	2427.92
ENSMUST00000082857	snoRNA	5.12608	13.9997	1394.4	3608.34
ENSMUST00000082901	snRNA	-	0.0909091	-	20.7031
ENSMUST00000163539	lincRNA	-	1	-	10.2577
ENSMUST00000083818	snoRNA	-	5	-	1706.19
ENSMUST00000083895	snoRNA	2	-	495.227	-
ENSMUST00000082984	snoRNA	3	-	1034.7	-
ENSMUST00000083425	snoRNA	1	1	248.113	235.248
ENSMUST00000082580	snoRNA	2	4	690.133	1307.51
ENSMUST00000101817	snRNA	0.00781406	4.09102	2.64797	818.87
ENSMUST00000093721	snRNA	15.8957	16.3484	3353.37	3269.35
ENSMUST00000082581	rRNA	3.44378	14.1947	708.979	2767.23
ENSMUST00000082810	rRNA	-	3	-	585.636
ENSMUST00000136036	lincRNA	1	-	14.9239	-
ENSMUST00000122553	misc_RNA	-	0.00115507	-	1.09142
ENSMUST00000083103	misc_RNA	27.7446	58.2813	2051.6	4084.31
ENSMUST00000127684	lincRNA	-	0.302384	-	13.8906
ENSMUST00000104478	snRNA	-	0.000867738	-	1.10877
ENSMUST00000083340	snoRNA	0.00274147	-	1.49315	-
ENSMUST00000034997	lincRNA	-	1	-	24.354
ENSMUST00000102018	snoRNA	1.2	1	408.737	323.091
ENSMUST00000097243	snoRNA	1.2	1.5	408.737	484.137
ENSMUST00000122754	snRNA	-	0.000672383	-	1.13442
ENSMUST00000168253	lincRNA	0.0370021	0.0308351	1.40001	1.31599
ENSMUST00000101870	snoRNA	1.163	0.969165	396.165	313.159
ENSMUST00000097242	snoRNA	1.2	1.5	408.737	484.137
ENSMUST00000101993	snoRNA	1.2	1	408.737	323.091
ENSMUST00000083947	snRNA	5.71899	3.00844	791.457	395.167
ENSMUST00000082955	snRNA	0.00325345	0.00272917	1.50696	1.40313
ENSMUST00000083412	snoRNA	-	1	-	211.823
ENSMUST00000144279	lincRNA	-	1	-	20.2613
ENSMUST00000083173	rRNA	0.500485	2.5	104.763	492.325
ENSMUST00000083532	rRNA	1	1	236.233	223.986
ENSMUST00000122710	snRNA	1	-	282.198	-
ENSMUST00000134690	lincRNA	0.5	1.5	7.08563	18.3064
ENSMUST00000164089	lincRNA	0.5	1.5	7.08563	18.3064
ENSMUST00000122659	misc_RNA	0.00264865	0.00117821	1.21107	1.089
ENSMUST00000083107	snoRNA	-	1.99336	-	297.328
ENSMUST00000082446	snoRNA	1.25235	1.28955	151.925	148.317
ENSMUST00000082991	snoRNA	4	4	657.758	623.565
ENSMUST00000082463	misc_RNA	0.00798843	0.00823827	1.60882	1.59517
ENSMUST00000098267	lincRNA	-	0.166667	-	2.07693
ENSMUST00000104719	rRNA	20.1194	15.1224	4137.18	2948.03
ENSMUST00000157233	snoRNA	0.188596	-	40.1006	-
ENSMUST00000082660	snRNA	0.15976	12.4971	24.8318	1768.16
ENSMUST00000083241	snRNA	0.617522	0.190459	93.117	27.932
ENSMUST00000157150	misc_RNA	-	1	-	80.9674
ENSMUST00000143378	lincRNA	-	0.495417	-	9.87181
ENSMUST00000083427	misc_RNA	-	1	-	57.2878
ENSMUST00000122716	snRNA	-	0.000672383	-	1.09932
ENSMUST00000168995	lincRNA	2	-	15.0357	-
ENSMUST00000158532	snoRNA	0.188596	-	34.4338	-
ENSMUST00000157292	snoRNA	0.188596	-	34.9255	-
ENSMUST00000157620	snoRNA	0.188596	-	33.9562	-
ENSMUST00000082891	rRNA	8.95381	5.54096	1841.74	1080.81
ENSMUST00000083084	snRNA	3.44158	0.0136111	514.387	2.92469
ENSMUST00000122568	snoRNA	0.5	1	96.5634	182.176
ENSMUST00000083136	rRNA	0.00277571	-	1.58039	-
ENSMUST00000116815	snoRNA	-	1	-	170.274
ENSMUST00000122668	snRNA	-	0.00533275	-	1.65434
ENSMUST00000158792	snoRNA	-	1	-	68.611
ENSMUST00000148528	lincRNA	-	7	-	90.9855
ENSMUST00000122803	snRNA	-	0.000164519	-	1.02527
ENSMUST00000157838	misc_RNA	-	0.00117268	-	1.07929
ENSMUST00000083913	snoRNA	-	0.166667	-	32.6811
ENSMUST00000083050	snoRNA	1	1	360.768	342.038
ENSMUST00000082456	snoRNA	2	-	690.133	-
ENSMUST00000082938	snRNA	0.012295	1.77162	2.87992	257.78
ENSMUST00000082556	snRNA	0.00118617	-	1.18024	-
ENSMUST00000171609	lincRNA	1	-	23.4855	-
ENSMUST00000083302	rRNA	0.0148973	1.0119	4.0626	198.199
ENSMUST00000157475	snoRNA	0.000262227	0.000260377	1.05258	1.04949
ENSMUST00000083111	snRNA	2.71549	99.3313	403.621	13961.9
ENSMUST00000082996	snoRNA	-	0.5	-	88.843
ENSMUST00000083018	snoRNA	1	1	288.815	273.83
ENSMUST00000083278	snRNA	0.00325345	0.50411	1.50059	74.5257
ENSMUST00000102024	snRNA	6.84586	54.2005	1009.91	7572.93
ENSMUST00000169581	lincRNA	0.5	0.5	7.72834	7.37804
ENSMUST00000164173	lincRNA	-	0.5	-	9.07471
ENSMUST00000083374	snRNA	6.25374	3.12312	928.23	439.951
ENSMUST00000097246	snRNA	6.25374	3.12312	928.23	439.951
ENSMUST00000169073	lincRNA	-	0.209513	-	3.44034
ENSMUST00000168648	lincRNA	-	0.290487	-	5.6912
ENSMUST00000166365	lincRNA	0.5	0.5	7.72834	7.37804
ENSMUST00000082862	misc_RNA	3	2	174.505	110.648
ENSMUST00000083086	snRNA	3.38991	1.33767	503.615	189.008
ENSMUST00000083360	snRNA	7.84586	3.44477	1157.28	482.242
ENSMUST00000083839	snRNA	7.84586	3.44477	1157.28	482.242
ENSMUST00000082883	snRNA	8.00797	0.817154	1188.33	115.85
ENSMUST00000082513	snRNA	8.00797	0.817154	1188.33	115.85
ENSMUST00000139804	lincRNA	-	0.388827	-	6.46492
ENSMUST00000157134	misc_RNA	-	0.00115507	-	1.10224
ENSMUST00000158404	snoRNA	0.105263	-	26.2469	-
ENSMUST00000083095	snRNA	-	0.0909091	-	21.2715
ENSMUST00000146337	lincRNA	5	3	75.7684	43.5255
ENSMUST00000157560	snoRNA	1	2	60.0924	113.032
ENSMUST00000132248	lincRNA	1	2	18.6893	34.5366
ENSMUST00000082797	snoRNA	-	2	-	654.255
ENSMUST00000083804	snoRNA	2	1	605.055	287.303
ENSMUST00000083529	snoRNA	-	2	-	580.764
ENSMUST00000083171	snoRNA	-	1	-	169.048
ENSMUST00000082703	snoRNA	-	2	-	363.352
ENSMUST00000153434	lincRNA	-	4	-	24.4544
ENSMUST00000122656	misc_RNA	-	0.00115507	-	1.09366
ENSMUST00000125431	lincRNA	3	2	36.0826	23.1707
ENSMUST00000082834	snoRNA	6	11	1882.86	3271.46
ENSMUST00000158630	snoRNA	3	4	574.38	725.705
ENSMUST00000104521	snoRNA	8	16	1461.55	2770.02
ENSMUST00000125368	lincRNA	1	1	9.25379	8.82407
ENSMUST00000157648	snoRNA	1.5	0.0183998	255.836	3.9632
ENSMUST00000104150	snRNA	-	0.000616412	-	1.08716
ENSMUST00000158078	rRNA	6.17729	12.8388	1362.47	2683.34
ENSMUST00000151136	lincRNA	-	2	-	22.0823
ENSMUST00000082919	snoRNA	-	0.833333	-	145.22
ENSMUST00000101824	snoRNA	2	-	636.435	-
ENSMUST00000083339	snoRNA	-	1	-	306.139
ENSMUST00000097319	lincRNA	2	-	10.9915	-
ENSMUST00000131735	lincRNA	3	-	28.8742	-
ENSMUST00000164720	lincRNA	1	2	9.39541	16.9166
ENSMUST00000083874	misc_RNA	0.0161128	2.50755	2.21663	180.48
ENSMUST00000082814	rRNA	10.6988	12.2412	2200.48	2386.54
ENSMUST00000158889	snoRNA	0.105263	-	19.797	-
ENSMUST00000082636	snoRNA	0.25	-	46.6422	-
ENSMUST00000157956	misc_RNA	-	0.00115507	-	1.11208
ENSMUST00000159884	lincRNA	0.488397	0.488397	5.23397	5.01354
ENSMUST00000130952	lincRNA	-	1.01101	-	10.3187
ENSMUST00000137830	lincRNA	-	0.988994	-	9.91731
ENSMUST00000082836	rRNA	0.0008079	0.0051024	1.16609	1.99435
ENSMUST00000151064	lincRNA	-	1	-	11.1313
ENSMUST00000169000	lincRNA	-	1	-	10.2614
ENSMUST00000169000	lincRNA	-	0.000125811	-	1.00117
ENSMUST00000095740	lincRNA	0.511603	0.511603	5.64587	5.40399
ENSMUST00000157568	rRNA	5	5	1123.21	1064.79
ENSMUST00000146560	lincRNA	-	0.478185	-	8.41764
ENSMUST00000161759	lincRNA	-	0.521815	-	9.83298
ENSMUST00000083724	snRNA	0.000197411	0.000106381	1.04163	1.02127
ENSMUST00000171149	lincRNA	1	-	18.192	-
ENSMUST00000101943	snRNA	1	-	229.638	-
ENSMUST00000082783	snoRNA	-	0.000484954	-	1.08331
ENSMUST00000082493	snoRNA	2.98903	0.333333	538.68	57.8396
ENSMUST00000147542	lincRNA	1	-	8.84613	-
ENSMUST00000083266	snoRNA	-	0.00697978	-	2.24511
ENSMUST00000083711	misc_RNA	-	0.0105153	-	1.76684
ENSMUST00000146632	lincRNA	0.470493	0.470493	8.04853	7.68156
ENSMUST00000147623	lincRNA	0.529507	0.529507	9.92763	9.46283
ENSMUST00000158511	snRNA	-	0.0106072	-	3.41164
ENSMUST00000093682	rRNA	0.00318227	0.00765316	1.65422	2.49144
ENSMUST00000082671	snRNA	0.777432	0.306945	128.646	48.7733
ENSMUST00000097254	snRNA	172.465	72.0122	25727.9	10183.9
ENSMUST00000101991	snRNA	1.18216	0.515775	177.345	73.9335
ENSMUST00000102042	snRNA	1.65917	1.24157	248.501	176.565
ENSMUST00000101843	snRNA	1.67558	0.51368	250.951	73.6373
ENSMUST00000101973	snRNA	1.67558	0.51368	250.951	73.6373
ENSMUST00000102007	snRNA	1.65591	1.23792	248.016	176.049
ENSMUST00000101877	snRNA	1.18216	0.515775	177.345	73.9335
ENSMUST00000083298	snRNA	19.1327	29.5151	2451.61	3584.63
ENSMUST00000104415	snoRNA	1	0.0166307	187.75	3.94409
ENSMUST00000157165	snoRNA	1	-	285.468	-
ENSMUST00000083299	rRNA	-	0.0025332	-	1.49367
ENSMUST00000083393	misc_RNA	0.00264865	0.0140527	1.20902	2.05126
ENSMUST00000104603	snRNA	-	0.5	-	157.693
ENSMUST00000157533	snoRNA	1	0.267896	177.002	45.6954
ENSMUST00000129418	lincRNA	-	1	-	10.013
ENSMUST00000164158	lincRNA	-	1	-	12.1279
ENSMUST00000082780	rRNA	0.5	-	128.418	-
ENSMUST00000104442	snoRNA	0.188596	-	34.9255	-
ENSMUST00000149307	lincRNA	1	-	9.34387	-
ENSMUST00000102019	rRNA	1.00237	0.00720752	207.07	2.40459
ENSMUST00000083004	snoRNA	1.17848	0.567722	212.99	97.8072
ENSMUST00000082614	rRNA	1.33763	0.000389954	280.694	1.07729
ENSMUST00000122617	misc_RNA	-	0.00115507	-	1.08293
ENSMUST00000116715	snoRNA	-	1	-	163.172
ENSMUST00000132779	lincRNA	-	4	-	28.2429
ENSMUST00000082842	snoRNA	3.05158	0.05767	349.853	7.24953
ENSMUST00000158164	snoRNA	-	1	-	85.3293
ENSMUST00000155481	lincRNA	0.467111	-	4.48293	-
ENSMUST00000155481	lincRNA	-	0.467111	-	4.3016
ENSMUST00000138649	lincRNA	-	1	-	9.06348
ENSMUST00000138649	lincRNA	0.532889	-	5.53294	-
ENSMUST00000138649	lincRNA	-	0.532889	-	5.29694
ENSMUST00000104452	snoRNA	0.105263	-	20.509	-
ENSMUST00000156104	lincRNA	-	1	-	16.5225
ENSMUST00000157970	rRNA	26.9693	53.7952	4614.88	8725.06
ENSMUST00000146701	lincRNA	1.00302	-	2.6867	-
ENSMUST00000083083	snRNA	0.540817	3.01375	82.1698	429.776
ENSMUST00000158892	snoRNA	-	1	-	318.679
ENSMUST00000083088	snoRNA	-	1	-	310.207
ENSMUST00000082792	snoRNA	-	1	-	323.091
ENSMUST00000165209	lincRNA	0.0114108	0.0342324	1.14646	1.41651
ENSMUST00000165108	lincRNA	1	-	20.0978	-
ENSMUST00000101035	lincRNA	-	2	-	14.7875
ENSMUST00000082559	snoRNA	4	7	771.527	1279.22
ENSMUST00000163618	lincRNA	1	1	7.44304	7.1076
ENSMUST00000083693	snRNA	0.444444	0.0909091	102.617	20.7031
ENSMUST00000134527	lincRNA	0.041151	-	2.49145	-
ENSMUST00000082579	snoRNA	0.208849	-	39.416	-
ENSMUST00000083752	snoRNA	0.5	-	90.942	-
ENSMUST00000158236	rRNA	0.00237437	0.00554314	1.44682	1.98883
ENSMUST00000125126	lincRNA	-	0.617353	-	42.6185
ENSMUST00000144783	lincRNA	-	0.382647	-	16.9888
ENSMUST00000083955	snRNA	-	0.00092542	-	1.13086
ENSMUST00000122639	rRNA	-	1	-	283.812
ENSMUST00000146985	lincRNA	1	-	17.3204	-
ENSMUST00000082566	snoRNA	2	2	731.276	693.255
ENSMUST00000082791	snoRNA	1	10	303.028	2864.03
ENSMUST00000082846	snoRNA	2	2	720.536	683.075
ENSMUST00000122470	misc_RNA	-	0.00115507	-	1.08641
ENSMUST00000083127	snoRNA	1	1	175.745	166.647
ENSMUST00000083701	snoRNA	1.5	-	483.847	-
ENSMUST00000166534	lincRNA	1.09327	-	14.9885	-
ENSMUST00000138763	lincRNA	0.796621	-	8.42711	-
ENSMUST00000145533	lincRNA	1.11011	-	15.4227	-
ENSMUST00000158331	snoRNA	0.25	-	49.5401	-
ENSMUST00000131787	lincRNA	-	1	-	51.196
ENSMUST00000082503	snoRNA	18	12	6117.06	3866.09
ENSMUST00000083800	snoRNA	18	7	6117.06	2255.64
ENSMUST00000104269	snoRNA	6	11	2039.69	3544
ENSMUST00000082758	snoRNA	-	0.6	-	99.6832
ENSMUST00000135670	lincRNA	9	6	66.9611	42.6846
ENSMUST00000082965	snoRNA	37	38.9995	6706.01	6700.41
ENSMUST00000083928	snoRNA	2	0.6	343.157	98.303
ENSMUST00000158917	snoRNA	9	3	1530.01	484.137
ENSMUST00000122759	snoRNA	1.5	3.9816	255.836	642.219
ENSMUST00000082633	snoRNA	-	0.333333	-	54.3116
ENSMUST00000093668	rRNA	2.33306	3	480.635	585.636
ENSMUST00000104305	snoRNA	-	5	-	1247.8
ENSMUST00000158288	snRNA	0.00305489	0.00184924	1.49824	1.2859
ENSMUST00000082606	snoRNA	-	1	-	357.778
ENSMUST00000104437	snoRNA	2	1	690.133	327.628
ENSMUST00000083742	snoRNA	1	5	355.554	1681.48
ENSMUST00000082922	snRNA	288.007	380.005	36890.4	46139.9
ENSMUST00000158670	snoRNA	0.000262227	0.000260377	1.0746	1.07021
ENSMUST00000082761	snRNA	178.527	148.781	26632.2	21039.5
ENSMUST00000093684	snRNA	4.40917	0.868806	658.725	123.854
ENSMUST00000093738	snoRNA	32.1782	179.397	3679.58	19441.7
ENSMUST00000093731	snoRNA	95.994	0.814741	10974.9	89.2912
ENSMUST00000093680	snoRNA	1.27037	0.814741	146.227	89.2912
ENSMUST00000083748	snoRNA	1.27037	0.814741	146.227	89.2912
ENSMUST00000168909	lincRNA	3	-	62.2116	-
ENSMUST00000082629	snoRNA	4	5	699.978	829.234
ENSMUST00000158860	misc_RNA	8	4	747.999	355.054
ENSMUST00000104570	snoRNA	0.188596	-	36.4913	-
ENSMUST00000082578	snRNA	0.0126072	0.012861	3.4674	3.38603
ENSMUST00000156477	lincRNA	1	-	17.5859	-
ENSMUST00000082873	snoRNA	25.6061	0.611978	2928.26	67.3183
ENSMUST00000082861	snRNA	0.000767691	1.21079	1.10207	153.603
ENSMUST00000082967	snoRNA	2.5	2	447.428	339.548
ENSMUST00000122508	rRNA	-	1.54337	-	335.501
ENSMUST00000122672	snRNA	-	0.000719249	-	1.12448
ENSMUST00000083886	snRNA	112.784	141.314	14446.9	17158.9
ENSMUST00000083833	snRNA	0.0586302	0.873177	8.50965	107.018
ENSMUST00000082768	snRNA	2.55863	7.37318	328.722	896.226
ENSMUST00000083317	snRNA	2.55863	7.37318	328.722	896.226
ENSMUST00000084010	snRNA	2.55863	7.37318	328.722	896.226
ENSMUST00000129780	lincRNA	-	2	-	64.798
ENSMUST00000158077	snRNA	0.00305489	0.00246565	1.519	1.39708
ENSMUST00000083192	snoRNA	1	4	350.489	1326.17
ENSMUST00000116890	snoRNA	2	1	368.883	175.365
ENSMUST00000117014	snoRNA	0.00360945	0.00753939	1.45753	1.90592
ENSMUST00000083787	misc_RNA	0.000457392	0.000536042	1.09991	1.11099
ENSMUST00000083706	snoRNA	1.5	-	483.847	-
ENSMUST00000104416	snoRNA	1	-	327.19	-
ENSMUST00000158718	misc_RNA	-	0.00117268	-	1.08291
ENSMUST00000155384	lincRNA	-	1	-	13.9992
ENSMUST00000135630	lincRNA	2	-	29.697	-
ENSMUST00000148332	lincRNA	1	1	27.221	25.8559
ENSMUST00000116966	snoRNA	0.000346388	-	1.06779	-
ENSMUST00000158210	snoRNA	-	1	-	86.574
ENSMUST00000083889	rRNA	0.0148973	1.0119	4.40607	220.314
ENSMUST00000158458	snRNA	3.99664	4	1578.01	1497.16
ENSMUST00000157583	snoRNA	3	-	540.652	-
ENSMUST00000158992	snoRNA	1	1	76.2746	72.3556
ENSMUST00000167026	lincRNA	-	1	-	37.9276
ENSMUST00000133431	lincRNA	1	-	10.7467	-
ENSMUST00000130085	lincRNA	-	0.132381	-	2.02367
ENSMUST00000108207	lincRNA	-	0.211401	-	3.6105
ENSMUST00000139588	lincRNA	-	0.656217	-	26.1538
ENSMUST00000155691	lincRNA	1	1	7.3593	7.02822
ENSMUST00000083410	snRNA	0.104793	5.82673	16.6321	824.934
ENSMUST00000158683	snoRNA	-	2	-	573.606
ENSMUST00000083939	rRNA	0.25	-	54.1831	-
ENSMUST00000168548	lincRNA	-	1	-	7.86721
ENSMUST00000157463	misc_RNA	45	44	4063.33	3766.26
ENSMUST00000082989	snRNA	7.00472	137.464	1039.58	19321.5
ENSMUST00000139222	lincRNA	-	1	-	35.9782
ENSMUST00000083953	rRNA	12.7791	10.8764	2628.15	2120.58
ENSMUST00000158927	snoRNA	0.188596	-	36.2204	-
ENSMUST00000104215	snoRNA	0.0132272	0.00472997	2.70312	1.57732
ENSMUST00000103982	snoRNA	0.188596	-	35.6907	-
ENSMUST00000122769	rRNA	-	1	-	209.924
ENSMUST00000082672	snRNA	0.00575246	0.00337098	1.99808	1.55443
ENSMUST00000158333	snoRNA	-	2	-	355.054
ENSMUST00000164678	lincRNA	1.5	-	11.1483	-
ENSMUST00000167961	lincRNA	1.5	-	11.1511	-
ENSMUST00000137239	lincRNA	0.497102	-	9.24489	-
ENSMUST00000049565	lincRNA	0.502898	-	9.43828	-
ENSMUST00000157308	snoRNA	-	2	-	411.452
ENSMUST00000166515	lincRNA	-	1	-	8.80301
ENSMUST00000132221	lincRNA	0.499532	0.499532	8.61413	8.21771
ENSMUST00000165938	lincRNA	0.500468	0.500468	8.64267	8.24477
ENSMUST00000158277	misc_RNA	-	0.00115507	-	1.10033
ENSMUST00000082608	snoRNA	2	3	699.978	994.881
ENSMUST00000083746	snoRNA	1	2	345.567	654.255
ENSMUST00000082817	snoRNA	2	5	471.466	1115.93
ENSMUST00000082496	snRNA	25.9704	31.9168	5478.12	6381.75
ENSMUST00000093716	snRNA	20.5072	41.7433	4325.93	8346.27
ENSMUST00000093725	snRNA	7.83307	5.28576	1652.98	1057.72
ENSMUST00000157543	snRNA	0.00319138	-	1.47606	-
ENSMUST00000082721	snoRNA	3.5	0.0332673	654.625	6.88921
ENSMUST00000083844	snoRNA	3.5	7.91689	654.625	1402.51
ENSMUST00000083262	snoRNA	7	5	2346.89	1589.39
ENSMUST00000082550	snoRNA	0.5	1	148.375	280.404
ENSMUST00000083856	snoRNA	0.5	1	148.375	280.404
ENSMUST00000104135	snRNA	11.9978	13.9996	2191.43	2423.82
ENSMUST00000137343	lincRNA	0.226524	0.226524	16.2246	15.4319
ENSMUST00000144705	lincRNA	0.543128	0.203673	15.2414	6.06247
ENSMUST00000126380	lincRNA	1.82528	1.44461	54.6707	41.2661
ENSMUST00000128131	lincRNA	0.655153	0.134291	27.1039	6.07213
ENSMUST00000083163	snoRNA	3	6	540.652	1024.11
ENSMUST00000082670	snoRNA	3.11832	0.639185	592.375	115.907
ENSMUST00000083015	snoRNA	7.78378	7.78378	1465.8	1389.54
ENSMUST00000116965	snoRNA	6.84781	2.56793	2264.87	805.753
ENSMUST00000083419	snoRNA	6.20827	2.13507	741.881	242.529
ENSMUST00000082453	snoRNA	7.48154	9.56271	893.83	1082.78
ENSMUST00000083102	snoRNA	1	4	183.569	693.255
ENSMUST00000146123	lincRNA	-	1	-	8.21997
ENSMUST00000157269	snRNA	0.00712408	0.0055611	2.7256	2.27688
ENSMUST00000167931	lincRNA	-	1	-	20.1026
ENSMUST00000082864	rRNA	0.00121422	0.0025526	1.27252	1.54308
ENSMUST00000082542	snRNA	1	1	153.901	145.941
ENSMUST00000083948	rRNA	0.500693	2.5	118.78	558.465
ENSMUST00000122528	misc_RNA	-	0.0023592	-	1.21625
ENSMUST00000136217	lincRNA	-	5	-	33.8106
ENSMUST00000152780	lincRNA	0.65596	-	12.0979	-
ENSMUST00000152429	lincRNA	-	1	-	21.5226
ENSMUST00000145520	lincRNA	2	-	18.747	-
ENSMUST00000145520	lincRNA	0.34404	-	4.05284	-
ENSMUST00000142354	lincRNA	-	2	-	25.7762
ENSMUST00000083890	misc_RNA	0.0425549	0.0341121	4.24322	3.46442
ENSMUST00000158941	snoRNA	0.00108161	0.00441045	1.24501	1.94704
ENSMUST00000157743	misc_RNA	0.0106227	0.0035115	2.48501	1.46533
ENSMUST00000164402	lincRNA	-	3	-	16.2236
ENSMUST00000164402	lincRNA	42	35	225.835	178.608
mmu-mir-2145-1	miRNA_hairpin	1	5	261.258	1234.54
mmu-mir-30e	miRNA_hairpin	1	1	266.916	253.071
mmu-mir-692-2	miRNA_hairpin	0.00221295	1.33333	1.49668	284.677
mmu-mir-106b	miRNA_hairpin	1	-	299.344	-
mmu-mir-291a	miRNA_hairpin	1	2	299.344	566.623
mmu-mir-292	miRNA_hairpin	1	1	299.344	283.812
mmu-mir-295	miRNA_hairpin	-	1	-	337.095
mmu-mir-1965	miRNA_hairpin	91	105	17669.6	19326.5
mmu-mir-370	miRNA_hairpin	1	-	310.674	-
mmu-mir-1983	miRNA_hairpin	6	14	1113.01	2460.6
mmu-mir-27b	miRNA_hairpin	1	-	336.126	-
mmu-mir-692-2	miRNA_hairpin	0.00221295	1.33333	1.49668	284.677
mmu-mir-1940	miRNA_hairpin	0.570248	2.85124	135.141	636.787
mmu-mir-19b-1	miRNA_hairpin	-	1	-	267.558
mmu-mir-1944	miRNA_hairpin	0.463768	0.927536	154.321	291.677
mmu-mir-467a-3	miRNA_hairpin	-	0.333333	-	94.1348
mmu-mir-1306	miRNA_hairpin	1	-	345.567	-
mmu-mir-692-1	miRNA_hairpin	2.99557	1.33333	673.334	284.677
mmu-let-7e	miRNA_hairpin	-	1	-	250.361
mmu-mir-715	miRNA_hairpin	17	26	3781.84	5482.4
mmu-mir-1901	miRNA_hairpin	-	1	-	298.315
mmu-mir-378	miRNA_hairpin	2	-	742.34	-
mmu-mir-467a-6	miRNA_hairpin	-	0.333333	-	94.1348
mmu-mir-98	miRNA_hairpin	1	-	227.521	-
mmu-mir-467a-10	miRNA_hairpin	-	0.333333	-	94.1348
mmu-mir-466d	miRNA_hairpin	0.0294896	0.0670726	8.515	17.2026
mmu-mir-466g	miRNA_hairpin	-	1	-	290.882
mmu-mir-669i	miRNA_hairpin	1.5	-	289.948	-
mmu-let-7g	miRNA_mature	21	13.9999	23353.2	14758.5
mmu-miR-23b	miRNA_mature	55	55.7432	64074	61558.9
mmu-miR-3068	miRNA_mature	5.1	0.85	5199.65	822.332
mmu-miR-3068*	miRNA_mature	1.72152	2.58228	1915.35	2723.02
mmu-miR-24	miRNA_mature	10	24	11121.1	25299.8
mmu-miR-190	miRNA_mature	4	10	4449.04	10542.2
mmu-miR-3074-1-3p	miRNA_mature	-	1	-	1055.12
mmu-miR-3076-3p	miRNA_mature	-	1	-	1009.29
mmu-miR-191	miRNA_mature	43	51	45738.5	51423.5
mmu-miR-3084	miRNA_mature	0.431373	-	503.533	-
mmu-miR-3084	miRNA_mature	0.431373	-	503.533	-
mmu-miR-466m-5p	miRNA_mature	0.0011196	0.000129279	2.19088	1.13035
mmu-miR-466m-3p	miRNA_mature	12	6	13345.1	6325.7
mmu-miR-669d	miRNA_mature	4.5	7	5005.05	7379.81
mmu-miR-191*	miRNA_mature	1	1	1113.01	1055.12
mmu-miR-669d-2*	miRNA_mature	0.00269056	0.00150787	3.99193	2.58947
mmu-miR-466o-5p	miRNA_mature	2.70556	1.44722	3009.61	1526.54
mmu-miR-467a	miRNA_mature	22.6364	24.8032	25172.9	26146.4
mmu-miR-467a*	miRNA_mature	36.4653	46.2753	40550.8	48780.5
mmu-miR-669a-5p	miRNA_mature	10.3571	12.7143	10558.5	12286.5
mmu-miR-669a-3p	miRNA_mature	9	7.08333	9573.96	7143.02
mmu-miR-669a-5p	miRNA_mature	10.3571	12.7143	10558.5	12286.5
mmu-miR-669a-3p	miRNA_mature	9	7.08333	9573.96	7143.02
mmu-miR-467a	miRNA_mature	22.6364	24.8032	25172.9	26146.4
mmu-miR-193*	miRNA_mature	1	1	1113.01	1055.12
mmu-miR-467a*	miRNA_mature	36.4653	46.2753	40550.8	48780.5
mmu-miR-466c-5p	miRNA_mature	54	49.5	55045.5	47831.5
mmu-miR-466c-3p	miRNA_mature	16.3593	12.5074	18192.7	13185.3
mmu-miR-669a-5p	miRNA_mature	10.3571	12.7143	10558.5	12286.5
mmu-miR-669a-3p	miRNA_mature	9	7.08333	9573.96	7143.02
mmu-miR-467a	miRNA_mature	22.6364	24.8032	25172.9	26146.4
mmu-miR-467a*	miRNA_mature	36.4653	46.2753	40550.8	48780.5
mmu-miR-466b-5p	miRNA_mature	2.70556	1.44722	3009.61	1526.54
mmu-miR-466b-3p	miRNA_mature	16.3593	12.5074	18192.7	13185.3
mmu-miR-669a-5p	miRNA_mature	10.3571	12.7143	10558.5	12286.5
mmu-miR-193	miRNA_mature	5	11	5561.05	11596.3
mmu-miR-669a-3p	miRNA_mature	9	7.08333	9573.96	7143.02
mmu-miR-467a	miRNA_mature	22.6364	24.8032	25172.9	26146.4
mmu-miR-467a*	miRNA_mature	36.4653	46.2753	40550.8	48780.5
mmu-miR-466b-5p	miRNA_mature	2.70556	1.44722	3009.61	1526.54
mmu-miR-466b-3p	miRNA_mature	16.3593	12.5074	18192.7	13185.3
mmu-miR-669p	miRNA_mature	10.3571	12.7143	10558.5	12286.5
mmu-miR-669p*	miRNA_mature	2	1	2039.69	967.273
mmu-miR-467a	miRNA_mature	22.6364	24.8032	25172.9	26146.4
mmu-miR-467a*	miRNA_mature	36.4653	46.2753	40550.8	48780.5
mmu-miR-669a-5p	miRNA_mature	10.3571	12.7143	10558.5	12286.5
mmu-miR-194	miRNA_mature	0.000224717	-	1.24989	-
mmu-miR-669a-3p	miRNA_mature	9	7.08333	9573.96	7143.02
mmu-miR-466b-5p	miRNA_mature	2.70556	1.44722	3009.61	1526.54
mmu-miR-466b-3p	miRNA_mature	16.3593	12.5074	18192.7	13185.3
mmu-miR-669a-5p	miRNA_mature	10.3571	12.7143	10558.5	12286.5
mmu-miR-669a-3p	miRNA_mature	9	7.08333	9573.96	7143.02
mmu-miR-467a	miRNA_mature	22.6364	24.8032	25172.9	26146.4
mmu-miR-467a*	miRNA_mature	36.4653	46.2753	40550.8	48780.5
mmu-miR-466b-5p	miRNA_mature	2.70556	1.44722	3009.61	1526.54
mmu-miR-466b-3p	miRNA_mature	16.3593	12.5074	18192.7	13185.3
mmu-miR-669p	miRNA_mature	10.3571	12.7143	10558.5	12286.5
mmu-miR-669p*	miRNA_mature	2	1	2039.69	967.273
mmu-miR-467a	miRNA_mature	22.6364	24.8032	25172.9	26146.4
mmu-miR-467a*	miRNA_mature	36.4653	46.2753	40550.8	48780.5
mmu-miR-669a-5p	miRNA_mature	10.3571	12.7143	10558.5	12286.5
mmu-miR-669a-3p	miRNA_mature	9	7.08333	9573.96	7143.02
mmu-miR-467a	miRNA_mature	22.6364	24.8032	25172.9	26146.4
mmu-miR-467a*	miRNA_mature	36.4653	46.2753	40550.8	48780.5
mmu-miR-669a-5p	miRNA_mature	10.3571	12.7143	10558.5	12286.5
mmu-miR-669a-3p	miRNA_mature	9	7.08333	9573.96	7143.02
mmu-miR-467a	miRNA_mature	22.6364	24.8032	25172.9	26146.4
mmu-miR-27b*	miRNA_mature	-	1	-	1055.12
mmu-miR-467a*	miRNA_mature	36.4653	46.2753	40550.8	48780.5
mmu-miR-669a-5p	miRNA_mature	10.3571	12.7143	10558.5	12286.5
mmu-miR-669a-3p	miRNA_mature	9	7.08333	9573.96	7143.02
mmu-miR-466p-5p	miRNA_mature	0.555855	0.222459	648.551	246.665
mmu-miR-466p-3p	miRNA_mature	16.3592	12.5074	18192.6	13185.2
mmu-miR-466n-5p	miRNA_mature	2	2	2225.02	2109.23
mmu-miR-466n-3p	miRNA_mature	3	3	3337.03	3163.35
mmu-miR-3096-5p	miRNA_mature	-	0.797753	-	1028.8
mmu-miR-3101	miRNA_mature	-	1	-	1105.31
mmu-miR-200b*	miRNA_mature	2	1	2225.02	1055.12
mmu-miR-3102-5p.2	miRNA_mature	-	3	-	3313.94
mmu-miR-3102	miRNA_mature	5	1	5319.31	1009.29
mmu-miR-200b	miRNA_mature	230.854	236.829	256713	249646
mmu-miR-3107	miRNA_mature	0.5	-	557.005	-
mmu-miR-374c	miRNA_mature	1.9983e-05	-	1.02444	-
mmu-miR-466b-5p	miRNA_mature	8.4	5.6	9341.89	5904.05
mmu-miR-466b-3p	miRNA_mature	16.3593	12.5074	18192.7	13185.3
mmu-miR-1937b	miRNA_mature	0.833333	2.33333	1133.6	3007.18
mmu-miR-202-5p	miRNA_mature	-	2	-	2209.62
mmu-miR-27b	miRNA_mature	15	13.5	17475.5	14909.2
mmu-miR-203	miRNA_mature	-	1	-	1055.12
mmu-miR-205	miRNA_mature	6.91265	1.97504	7687.94	2082.92
mmu-miR-122	miRNA_mature	11	8	12233.1	8433.93
mmu-miR-29b-1*	miRNA_mature	1	-	1113.01	-
mmu-miR-122*	miRNA_mature	-	4	-	4639.11
mmu-miR-143	miRNA_mature	2	3	2330.93	3313.94
mmu-miR-30e	miRNA_mature	55	40	61161.6	42165.6
mmu-miR-30e*	miRNA_mature	8.84212	14	9833.53	14758.6
mmu-miR-290-5p	miRNA_mature	1085	1033	1.20653e+06	1.0889e+06
mmu-miR-290-3p	miRNA_mature	46	27.0161	46890.8	26106
mmu-miR-291a-5p	miRNA_mature	160.284	206.395	178238	217566
mmu-miR-291a-3p	miRNA_mature	8461.93	8156.68	9.40975e+06	8.59809e+06
mmu-miR-292-5p	miRNA_mature	313.522	298.522	348640	314678
mmu-miR-29b	miRNA_mature	2.5	2	2660.16	2017.57
mmu-miR-292-3p	miRNA_mature	1652.48	1649.46	1.68444e+06	1.59383e+06
mmu-miR-293*	miRNA_mature	116	126	128994	132820
mmu-miR-293	miRNA_mature	665	892	739488	940273
mmu-miR-294*	miRNA_mature	150	116	166803	122278
mmu-miR-294	miRNA_mature	3281.07	2797.32	3.64859e+06	2.9487e+06
mmu-miR-295*	miRNA_mature	94	115	104530	121224
mmu-miR-295	miRNA_mature	6254	6318	6.65215e+06	6.37035e+06
mmu-miR-296-5p	miRNA_mature	3	3	3495.89	3313.94
mmu-miR-296-3p	miRNA_mature	11	8	12233.1	8433.93
mmu-miR-297a	miRNA_mature	8.91429	8.88571	9913.78	9367.58
mmu-miR-30a	miRNA_mature	22	30	24465.2	31624.5
mmu-miR-297a	miRNA_mature	11.2143	11.2857	12471.4	11897.5
mmu-miR-298	miRNA_mature	14	15	14892.3	15125.3
mmu-miR-299*	miRNA_mature	-	4	-	4217.46
mmu-miR-300*	miRNA_mature	-	3	-	3163.35
mmu-miR-300	miRNA_mature	5	1	5561.05	1055.12
mmu-miR-301a	miRNA_mature	47	97	49993.1	97804.7
mmu-miR-302a*	miRNA_mature	-	1	-	1055.12
mmu-miR-30a*	miRNA_mature	12.1579	9	13520.7	9488.05
mmu-miR-302a	miRNA_mature	1	1	1064.66	1009.29
mmu-let-7d	miRNA_mature	8	9.99953	8897.08	10541.7
mmu-let-7d*	miRNA_mature	8	8	8897.08	8433.93
mmu-miR-106a	miRNA_mature	-	1.82381e-05	-	1.01839
mmu-miR-106b	miRNA_mature	10	15	11650.6	16565.7
mmu-miR-30b	miRNA_mature	23.6505	12.3308	26300.6	12999.1
mmu-miR-106b*	miRNA_mature	22	23	24465.2	24245.7
mmu-miR-130b*	miRNA_mature	11	5	12233.1	5271.58
mmu-miR-130b	miRNA_mature	7	10	7785.07	10542.2
mmu-miR-19b	miRNA_mature	53	0.10692	56375.1	108.805
mmu-miR-30c	miRNA_mature	181.675	0.128737	193242	130.804
mmu-miR-30c-1*	miRNA_mature	1	-	1113.01	-
mmu-miR-30c	miRNA_mature	181.675	392.54	193242	395794
mmu-miR-30d	miRNA_mature	15	10	16681.2	10542.2
mmu-miR-148a	miRNA_mature	13	26	14457.1	27408
mmu-miR-192	miRNA_mature	24	53	27960.1	58529.5
mmu-miR-192*	miRNA_mature	2	-	2225.02	-
mmu-miR-196a	miRNA_mature	0.5	4.5	557.005	4744.52
mmu-miR-196a	miRNA_mature	0.5	4.5	557.005	4744.52
mmu-miR-200a	miRNA_mature	57	71	63385.6	74843.3
mmu-let-7a	miRNA_mature	21.0001	23.0003	23353.3	24246
mmu-let-7a-1*	miRNA_mature	1.5	0.5	1669.02	528.058
mmu-let-7a	miRNA_mature	21	23.0003	23353.2	24246
mmu-let-7b	miRNA_mature	5	6	5561.05	6325.7
mmu-let-7c	miRNA_mature	4	3	4449.04	3163.35
mmu-let-7c	miRNA_mature	4	3	4449.04	3163.35
mmu-let-7c-2*	miRNA_mature	1.5	0.5	1669.02	528.058
mmu-let-7e	miRNA_mature	13.9999	21	15569.1	22137.4
mmu-let-7e*	miRNA_mature	1	-	1113.01	-
mmu-let-7f	miRNA_mature	44	42.6602	48929.5	44969.9
mmu-let-7f	miRNA_mature	44	21.3398	48929.5	22495.6
mmu-miR-15a	miRNA_mature	128.476	90	142867	94871.5
mmu-miR-99b	miRNA_mature	15	11	16681.2	11596.3
mmu-miR-15a*	miRNA_mature	2	2	2225.02	2109.23
mmu-miR-16	miRNA_mature	179.387	301.5	199481	317817
mmu-miR-16	miRNA_mature	358.613	301.5	398783	317817
mmu-miR-16-2*	miRNA_mature	2	1	2225.02	1055.12
mmu-miR-18a	miRNA_mature	56	57	59566.1	57473.2
mmu-miR-18a*	miRNA_mature	4	3	4449.04	3163.35
mmu-miR-20a	miRNA_mature	96	107.412	102113	108303
mmu-miR-20a*	miRNA_mature	2	1	2225.02	1055.12
mmu-miR-21	miRNA_mature	72	75	80065.8	79059.7
mmu-miR-22*	miRNA_mature	4	2	4449.04	2109.23
mmu-miR-22	miRNA_mature	338	416	375861	438513
mmu-miR-23a	miRNA_mature	22	19.2568	25630.2	21266.5
mmu-miR-24-2*	miRNA_mature	1	-	1113.01	-
mmu-miR-24	miRNA_mature	10	24	11121.1	25299.8
mmu-miR-26a	miRNA_mature	0.0197485	0.0389223	22.9605	42.0286
mmu-miR-26b	miRNA_mature	22	28.8936	25630.2	31908.5
mmu-miR-101a*	miRNA_mature	2	-	2225.02	-
mmu-miR-29a	miRNA_mature	3	2	3337.03	2109.23
mmu-miR-29c	miRNA_mature	0.995783	1.99157	1108.32	2100.34
mmu-miR-27a*	miRNA_mature	3	-	3337.03	-
mmu-miR-27a	miRNA_mature	3	13.5	3495.89	14909.2
mmu-miR-31	miRNA_mature	1	-	1113.01	-
mmu-miR-31*	miRNA_mature	-	1	-	1009.29
mmu-miR-101a	miRNA_mature	18	8	20970.3	8835.5
mmu-miR-92a	miRNA_mature	8.43551	4.24319	9828.07	4686.81
mmu-miR-93	miRNA_mature	76	54	80839.3	54448.4
mmu-miR-93*	miRNA_mature	-	2	-	2109.23
mmu-miR-96	miRNA_mature	46	53	48929.5	53440.1
mmu-miR-96*	miRNA_mature	1	-	1113.01	-
mmu-miR-34a	miRNA_mature	49	49	54489.5	51652.7
mmu-miR-129-2-3p	miRNA_mature	1	-	1113.01	-
mmu-miR-98	miRNA_mature	6	3	6673.06	3163.35
mmu-miR-103-1*	miRNA_mature	1	-	1064.66	-
mmu-miR-103	miRNA_mature	71.53	0.0394021	76084.8	40.7286
mmu-miR-103-2*	miRNA_mature	1	1	1064.66	1009.29
mmu-miR-103	miRNA_mature	71.53	162.954	76084.8	164305
mmu-miR-322	miRNA_mature	26	15	28913.3	15812.7
mmu-miR-322*	miRNA_mature	5	6	5825.82	6626.87
mmu-miR-323-3p	miRNA_mature	3	-	3495.89	-
mmu-miR-324-5p	miRNA_mature	16	14	17019.6	14117
mmu-miR-124	miRNA_mature	2.33333	4	2855.16	4639.11
mmu-miR-324-3p	miRNA_mature	3	7	3670.63	8117.69
mmu-miR-326	miRNA_mature	1	1	1165.96	1105.31
mmu-miR-328	miRNA_mature	2	4	2225.02	4217.46
mmu-miR-329*	miRNA_mature	3	-	3337.03	-
mmu-miR-329	miRNA_mature	6	3	6673.06	3163.35
mmu-miR-330	miRNA_mature	1	3	1113.01	3163.35
mmu-miR-125a-5p	miRNA_mature	26	25	26503.9	24157.8
mmu-miR-330*	miRNA_mature	15	19	15955.9	19158.4
mmu-miR-331-5p	miRNA_mature	-	2	-	2109.23
mmu-miR-331-3p	miRNA_mature	3	2	3495.89	2209.62
mmu-miR-337-5p	miRNA_mature	4	2	4660.85	2209.62
mmu-miR-337-3p	miRNA_mature	1	-	1165.96	-
mmu-miR-148b*	miRNA_mature	1	-	1020.34	-
mmu-miR-148b	miRNA_mature	5	6	5561.05	6325.7
mmu-miR-339-5p	miRNA_mature	7	5	7446.64	5042.43
mmu-miR-125a-3p	miRNA_mature	3	1	3337.03	1055.12
mmu-miR-339-3p	miRNA_mature	2	-	2128.32	-
mmu-miR-340-5p	miRNA_mature	3	4	3337.03	4217.46
mmu-miR-340-3p	miRNA_mature	3	2	3337.03	2109.23
mmu-miR-341	miRNA_mature	-	1	-	1105.31
mmu-miR-342-3p	miRNA_mature	17	23	18083.3	23191.6
mmu-miR-345-5p	miRNA_mature	4	14	4449.04	14758.6
mmu-miR-125b-5p	miRNA_mature	-	0.5	-	528.058
mmu-miR-345-3p	miRNA_mature	-	1	-	1055.12
mmu-miR-346	miRNA_mature	-	3	-	3025.86
mmu-miR-350*	miRNA_mature	1	1	1288.59	1221.56
mmu-miR-350	miRNA_mature	5	8	5561.05	8433.93
mmu-miR-351	miRNA_mature	20	17	20387.9	16427.6
mmu-miR-351*	miRNA_mature	3	6	3495.89	6626.87
mmu-miR-135b	miRNA_mature	1	-	1064.66	-
mmu-miR-101b*	miRNA_mature	1	-	1064.66	-
mmu-let-7i	miRNA_mature	4	5	4449.04	5271.58
mmu-miR-101b	miRNA_mature	37	48	43104.6	53008
mmu-miR-1	miRNA_mature	0.5	-	557.005	-
mmu-miR-107	miRNA_mature	32.94	0.00693732	35038	7.9948
mmu-miR-17	miRNA_mature	97	154.588	103176	155869
mmu-miR-17*	miRNA_mature	6	4	6673.06	4217.46
mmu-miR-19a*	miRNA_mature	2	-	2225.02	-
mmu-miR-126-5p	miRNA_mature	3	-	3495.89	-
mmu-miR-19a	miRNA_mature	54	53	57438.8	53440.1
mmu-miR-25*	miRNA_mature	-	3	-	3163.35
mmu-miR-25	miRNA_mature	160	192.995	177923	203440
mmu-miR-28	miRNA_mature	8	6	8897.08	6325.7
mmu-miR-28*	miRNA_mature	1	-	1113.01	-
mmu-miR-32	miRNA_mature	43	44	47817.5	46382.1
mmu-miR-32*	miRNA_mature	-	2	-	2209.62
mmu-miR-100	miRNA_mature	-	1	-	1055.12
mmu-miR-139-5p	miRNA_mature	4	-	4449.04	-
mmu-miR-126-3p	miRNA_mature	7	1	7785.07	1055.12
mmu-miR-139-3p	miRNA_mature	-	1	-	1055.12
mmu-miR-200c*	miRNA_mature	3	1	3337.03	1055.12
mmu-miR-200c	miRNA_mature	41.1457	51.1713	43766.1	51596.3
mmu-miR-210*	miRNA_mature	2	1	2225.02	1055.12
mmu-miR-210	miRNA_mature	4	-	4449.04	-
mmu-miR-212-3p	miRNA_mature	1	-	1113.01	-
mmu-miR-216a	miRNA_mature	1	-	1113.01	-
mmu-miR-219-5p	miRNA_mature	-	1	-	1105.31
mmu-miR-127	miRNA_mature	1	4	1113.01	4217.46
mmu-miR-320*	miRNA_mature	70	124	77841.7	130711
mmu-miR-320	miRNA_mature	18	9	20017.2	9488.05
mmu-miR-26a	miRNA_mature	22.9803	42.0675	25555.3	44345
mmu-miR-33	miRNA_mature	6	5	6990.78	5522.56
mmu-miR-221	miRNA_mature	2	-	2128.32	-
mmu-miR-29b	miRNA_mature	3.48457	1.99118	3707.41	2008.68
mmu-miR-128	miRNA_mature	1.5	3	1748.45	3313.94
mmu-miR-124	miRNA_mature	2.30588	3.95294	2821.58	4584.55
mmu-miR-124	miRNA_mature	2.33333	4	2855.16	4639.11
mmu-miR-19b-1*	miRNA_mature	1	-	1064.66	-
mmu-miR-19b	miRNA_mature	53	108.893	56375.1	109796
mmu-miR-92a-1*	miRNA_mature	1	5	1064.66	5042.43
mmu-miR-92a	miRNA_mature	556.564	770.742	648378	851140
mmu-miR-9	miRNA_mature	-	0.333333	-	337.095
mmu-miR-9	miRNA_mature	-	0.333333	-	337.095
mmu-miR-138	miRNA_mature	4.66625	13.7993	4964.31	13914.6
mmu-miR-130a	miRNA_mature	18	33	20017.2	34786.8
mmu-miR-125b-5p	miRNA_mature	-	0.5	-	528.058
mmu-miR-128	miRNA_mature	1.5	3	1748.45	3313.94
mmu-miR-7a	miRNA_mature	29	0.0277424	30847.2	28.9723
mmu-miR-7a-1*	miRNA_mature	1	4	1113.01	4217.46
mmu-miR-7a	miRNA_mature	29	57.9723	30847.2	58453.6
mmu-miR-7b	miRNA_mature	1	-	1064.66	-
mmu-miR-9	miRNA_mature	-	0.331104	-	334.847
mmu-miR-194	miRNA_mature	4.99978	3	5560.8	3163.35
mmu-miR-194-2*	miRNA_mature	-	2	-	2109.23
mmu-miR-361	miRNA_mature	6	11	6673.06	11596.3
mmu-miR-361*	miRNA_mature	-	1	-	928.622
mmu-miR-362-5p	miRNA_mature	11	8	11213.8	7731.19
mmu-miR-362-3p	miRNA_mature	1	2	1113.01	2109.23
mmu-miR-365	miRNA_mature	4	7	4449.04	7379.81
mmu-miR-377	miRNA_mature	0.988589	2.96577	1100.32	3127.26
mmu-miR-378*	miRNA_mature	3	1	3337.03	1055.12
mmu-miR-378	miRNA_mature	135	115	157271	126997
mmu-miR-379	miRNA_mature	3	1	3495.89	1105.31
mmu-miR-379*	miRNA_mature	4	1	4449.04	1055.12
mmu-miR-381	miRNA_mature	-	3	-	3163.35
mmu-miR-382	miRNA_mature	3	3	3337.03	3163.35
mmu-miR-132	miRNA_mature	-	3	-	3163.35
mmu-miR-382*	miRNA_mature	2	1	2225.02	1055.12
mmu-miR-335-5p	miRNA_mature	3	3	3191.99	3025.86
mmu-miR-335-3p	miRNA_mature	2	4	2225.02	4217.46
mmu-miR-215	miRNA_mature	-	1.74136e-05	-	1.01923
mmu-miR-196b	miRNA_mature	-	1	-	1055.12
mmu-miR-409-5p	miRNA_mature	1	4	1064.66	4034.14
mmu-miR-409-3p	miRNA_mature	4	1	4449.04	1055.12
mmu-miR-376b	miRNA_mature	4	2	4660.85	2209.62
mmu-miR-411	miRNA_mature	1	-	1165.96	-
mmu-miR-411*	miRNA_mature	3	2	3337.03	2109.23
mmu-miR-370	miRNA_mature	1	1	1113.01	1055.12
mmu-miR-425	miRNA_mature	36	19	38292.8	19158.4
mmu-miR-134	miRNA_mature	4	-	4449.04	-
mmu-miR-425*	miRNA_mature	1	2	1165.96	2209.62
mmu-miR-431	miRNA_mature	2	1	2330.93	1105.31
mmu-miR-431*	miRNA_mature	1	1	1113.01	1055.12
mmu-miR-433	miRNA_mature	4	1	4449.04	1055.12
mmu-miR-434-5p	miRNA_mature	1	-	1113.01	-
mmu-miR-434-3p	miRNA_mature	2	3	2225.02	3163.35
mmu-miR-429	miRNA_mature	62	34	68945.7	35841
mmu-miR-365	miRNA_mature	4	7	4449.04	7379.81
mmu-miR-450a	miRNA_mature	1.5	0.5	1669.02	528.058
mmu-miR-451	miRNA_mature	2	5	2225.02	5271.58
mmu-miR-463*	miRNA_mature	-	4	-	4217.46
mmu-miR-463	miRNA_mature	2	1	2225.02	1055.12
mmu-miR-465a-5p	miRNA_mature	2	2	2128.32	2017.57
mmu-miR-465a-3p	miRNA_mature	4	2.6	4449.04	2741.7
mmu-miR-466a-5p	miRNA_mature	3.9997	9.99976	4448.71	10541.9
mmu-miR-466a-3p	miRNA_mature	16.3592	12.5074	17401.7	12612
mmu-miR-467a	miRNA_mature	22.6364	24.8032	25172.9	26146.4
mmu-miR-467a*	miRNA_mature	36.4653	46.2753	40550.8	48780.5
mmu-miR-470	miRNA_mature	23	9	24465.2	9075.57
mmu-miR-471-5p	miRNA_mature	4	18	4449.04	18975.1
mmu-miR-471-3p	miRNA_mature	1	4	1113.01	4217.46
mmu-miR-532-5p	miRNA_mature	4	2	4449.04	2109.23
mmu-miR-532-3p	miRNA_mature	13	12	14457.1	12650.4
mmu-miR-136	miRNA_mature	-	1	-	1055.12
mmu-miR-484	miRNA_mature	19	19	21129.2	20029.2
mmu-miR-485*	miRNA_mature	1	6	1113.01	6325.7
mmu-miR-486	miRNA_mature	0.5	-	557.005	-
mmu-miR-540-3p	miRNA_mature	5	-	6117.06	-
mmu-miR-543*	miRNA_mature	2	-	2330.93	-
mmu-miR-543	miRNA_mature	5	3	5561.05	3163.35
mmu-miR-539-5p	miRNA_mature	5	-	5561.05	-
mmu-miR-541	miRNA_mature	8	2	7829.55	1856.24
mmu-miR-367	miRNA_mature	3	2	3337.03	2109.23
mmu-miR-494	miRNA_mature	2	1	2225.02	1055.12
mmu-miR-376c	miRNA_mature	1	2	1165.96	2209.62
mmu-miR-487b	miRNA_mature	2	2	2225.02	2109.23
mmu-miR-369-5p	miRNA_mature	3	1	3337.03	1055.12
mmu-miR-369-3p	miRNA_mature	5	1	5825.82	1105.31
mmu-miR-20b	miRNA_mature	-	3.29192e-05	-	1.03319
mmu-miR-450a	miRNA_mature	1.5	0.5	1669.02	528.058
mmu-miR-450a-2*	miRNA_mature	-	1	-	1055.12
mmu-miR-503	miRNA_mature	59	53	62757.1	53440.1
mmu-miR-503*	miRNA_mature	1	-	1113.01	-
mmu-miR-291b-5p	miRNA_mature	288.716	407.605	321057	429664
mmu-miR-291b-3p	miRNA_mature	260	256	289124	269855
mmu-miR-302b	miRNA_mature	3	2	3191.99	2017.57
mmu-miR-302c	miRNA_mature	1	-	1113.01	-
mmu-miR-138	miRNA_mature	2.33375	9.20071	2483.32	9277.94
mmu-miR-302d*	miRNA_mature	-	1	-	1009.29
mmu-miR-302d	miRNA_mature	5	1	5319.31	1009.29
mmu-miR-1247	miRNA_mature	-	6	-	6325.7
mmu-miR-301b	miRNA_mature	3	3	3191.99	3025.86
mmu-miR-138-2*	miRNA_mature	1	-	1165.96	-
mmu-miR-744	miRNA_mature	13	18	14457.1	18975.1
mmu-miR-744*	miRNA_mature	1	1	1113.01	1055.12
mmu-miR-374	miRNA_mature	46	-	51153.5	-
mmu-miR-592	miRNA_mature	2	-	2128.32	-
mmu-miR-758	miRNA_mature	2	-	2576.18	-
mmu-miR-140	miRNA_mature	23	54	25577.2	56923.3
mmu-miR-1249	miRNA_mature	7	6	7785.07	6325.7
mmu-miR-671-5p	miRNA_mature	3	5	3191.99	5042.43
mmu-miR-671-3p	miRNA_mature	-	1	-	1105.31
mmu-miR-140*	miRNA_mature	55	94	64074	103806
mmu-miR-1843-5p	miRNA_mature	-	0.86875	-	960.371
mmu-miR-1843-3p	miRNA_mature	-	0.863354	-	911.075
mmu-miR-665	miRNA_mature	2	-	2447.42	-
mmu-miR-667*	miRNA_mature	1	-	979.569	-
mmu-miR-667	miRNA_mature	4	2	4255.65	2017.57
mmu-miR-770-5p	miRNA_mature	0.99849	-	1111.33	-
mmu-miR-770-3p	miRNA_mature	0.99849	-	1111.33	-
mmu-miR-141*	miRNA_mature	-	1	-	1055.12
mmu-miR-672	miRNA_mature	19	5	20210.6	5042.43
mmu-miR-141	miRNA_mature	10	21	11121.1	22137.4
mmu-miR-142-5p	miRNA_mature	-	1	-	1105.31
mmu-miR-669a-5p	miRNA_mature	10.3571	12.7143	10558.5	12286.5
mmu-miR-669a-3p	miRNA_mature	9	7.08333	9573.96	7143.02
mmu-miR-666-3p	miRNA_mature	2	-	2225.02	-
mmu-miR-1	miRNA_mature	0.5	-	557.005	-
mmu-miR-142-3p	miRNA_mature	2	-	2128.32	-
mmu-miR-496	miRNA_mature	2	-	2225.02	-
mmu-miR-673-5p	miRNA_mature	-	2	-	2109.23
mmu-miR-674	miRNA_mature	1	2	1113.01	2109.23
mmu-miR-674*	miRNA_mature	1	1	1113.01	1055.12
mmu-miR-677	miRNA_mature	1	-	1113.01	-
mmu-miR-677*	miRNA_mature	2	1	1882.86	892.944
mmu-miR-497	miRNA_mature	-	1	-	1055.12
mmu-miR-423-5p	miRNA_mature	15	8	15955.9	8067.28
mmu-miR-423-3p	miRNA_mature	81	121	86157.6	122003
mmu-miR-495	miRNA_mature	27	5	30025.3	5271.58
mmu-miR-682	miRNA_mature	5	3	5825.82	3313.94
mmu-miR-145	miRNA_mature	-	2	-	2017.57
mmu-miR-686	miRNA_mature	-	1	-	1055.12
mmu-miR-692	miRNA_mature	0.5	-	583.482	-
mmu-miR-692	miRNA_mature	0.5	-	583.482	-
mmu-miR-669b	miRNA_mature	5.66667	8.33333	6302.39	8785.3
mmu-miR-669b*	miRNA_mature	6	5	6382.97	5042.43
mmu-miR-669a-5p	miRNA_mature	10.3571	12.7143	10558.5	12286.5
mmu-miR-669a-3p	miRNA_mature	9	7.08333	9573.96	7143.02
mmu-miR-669a-5p	miRNA_mature	10.3571	12.7143	10558.5	12286.5
mmu-miR-669a-3-3p	miRNA_mature	2	3	2128.32	3025.86
mmu-miR-467b	miRNA_mature	22.6364	24.8032	26371.6	27391.4
mmu-miR-467b*	miRNA_mature	-	2	-	2109.23
mmu-miR-669c	miRNA_mature	24	22	26689.3	23191.6
mmu-miR-669c*	miRNA_mature	-	1	-	1055.12
mmu-miR-297b-5p	miRNA_mature	4	2	4449.04	2109.23
mmu-miR-297b-3p	miRNA_mature	5	8.75	5561.05	9224.52
mmu-miR-499	miRNA_mature	2	4	2330.93	4418.25
mmu-miR-455	miRNA_mature	-	1	-	1105.31
mmu-miR-149	miRNA_mature	1	-	1064.66	-
mmu-miR-702	miRNA_mature	3	3	3495.89	3313.94
mmu-miR-715	miRNA_mature	13	9	15145.5	9939.81
mmu-miR-500*	miRNA_mature	1	-	979.569	-
mmu-miR-500	miRNA_mature	20	16	22241.2	16866.9
mmu-miR-150	miRNA_mature	7	14	7785.07	14758.6
mmu-miR-501-5p	miRNA_mature	3	2	3337.03	2109.23
mmu-miR-501-3p	miRNA_mature	28	31	31137.3	32678.6
mmu-miR-450b-3p	miRNA_mature	1	1	1113.01	1055.12
mmu-miR-505-5p	miRNA_mature	5	6	5319.31	6050.71
mmu-miR-505-3p	miRNA_mature	8	-	8897.08	-
mmu-miR-718	miRNA_mature	-	1	-	1105.31
mmu-miR-652*	miRNA_mature	2	2	2039.69	1933.55
mmu-miR-15b	miRNA_mature	141.524	110	157377	115954
mmu-miR-150*	miRNA_mature	-	2	-	2109.23
mmu-miR-652	miRNA_mature	17	21	19805.4	23191.6
mmu-miR-676	miRNA_mature	1	1	1165.96	1105.31
mmu-miR-741*	miRNA_mature	-	2	-	2017.57
mmu-miR-741	miRNA_mature	11	13	11701.3	13108.7
mmu-miR-151-5p	miRNA_mature	5	3	5825.82	3313.94
mmu-miR-742*	miRNA_mature	1	-	1165.96	-
mmu-miR-742	miRNA_mature	1	1	1113.01	1055.12
mmu-miR-743a	miRNA_mature	10	4	11121.1	4217.46
mmu-miR-743b-5p	miRNA_mature	1	-	1165.96	-
mmu-miR-743b-3p	miRNA_mature	7	13	7785.07	13704.5
mmu-miR-871-5p	miRNA_mature	5	-	5319.31	-
mmu-miR-871-3p	miRNA_mature	64	50	68075.4	50415.3
mmu-miR-151-3p	miRNA_mature	2	2	2330.93	2209.62
mmu-miR-880	miRNA_mature	10	6	11121.1	6325.7
mmu-miR-881*	miRNA_mature	-	1	-	1055.12
mmu-miR-881	miRNA_mature	9	7	10009.1	7379.81
mmu-miR-883a-3p	miRNA_mature	7	-	7785.07	-
mmu-miR-883b-5p	miRNA_mature	1	1	1113.01	1055.12
mmu-miR-883b-3p	miRNA_mature	1	-	1113.01	-
mmu-miR-190b	miRNA_mature	2	-	2330.93	-
mmu-miR-874*	miRNA_mature	-	1	-	1055.12
mmu-miR-874	miRNA_mature	-	1	-	1055.12
mmu-miR-147*	miRNA_mature	22	20	22426.5	19326.5
mmu-miR-147	miRNA_mature	49	25	54489.5	26353.9
mmu-miR-193b	miRNA_mature	-	2	-	2109.23
mmu-miR-297a	miRNA_mature	8.91541	11.2192	9915.03	11827.3
mmu-miR-297a*	miRNA_mature	5	8.75	5561.05	9224.52
mmu-miR-297a	miRNA_mature	8.91541	11.2192	9915.03	11827.3
mmu-miR-297a*	miRNA_mature	5	8.75	5561.05	9224.52
mmu-miR-297a	miRNA_mature	8.91541	11.2192	9915.03	11827.3
mmu-miR-297a-5*	miRNA_mature	10	8	11121.1	8433.93
mmu-miR-297a	miRNA_mature	20.1286	20.1714	22384.2	21264
mmu-miR-297c	miRNA_mature	33	21	36697.3	22137.4
mmu-miR-297c*	miRNA_mature	5	8.75	5561.05	9224.52
mmu-miR-421	miRNA_mature	38	-	40420.2	-
mmu-miR-153	miRNA_mature	1	-	1113.01	-
mmu-miR-465b-5p	miRNA_mature	1	4.5	1113.01	4744.52
mmu-miR-465b-3p	miRNA_mature	4	2.6	4449.04	2741.7
mmu-miR-465b-5p	miRNA_mature	1	4.5	1113.01	4744.52
mmu-miR-465b-3p	miRNA_mature	4	2.6	4449.04	2741.7
mmu-miR-465c-5p	miRNA_mature	16	9.5	17793.2	10015.1
mmu-miR-465c-3p	miRNA_mature	4	3.1	4449.04	3268.76
mmu-miR-465c-5p	miRNA_mature	16	9.5	17793.2	10015.1
mmu-miR-465c-3p	miRNA_mature	4	3.1	4449.04	3268.76
mmu-miR-466b-5p	miRNA_mature	2.70556	1.44722	3009.61	1526.54
mmu-miR-466b-3p	miRNA_mature	16.3593	12.5074	18192.7	13185.3
mmu-miR-466b-5p	miRNA_mature	2.70556	1.44722	3009.61	1526.54
mmu-miR-466b-3p	miRNA_mature	16.3593	12.5074	18192.7	13185.3
mmu-miR-466b-5p	miRNA_mature	2.70556	1.44722	3009.61	1526.54
mmu-miR-466b-3p	miRNA_mature	206.692	192.914	229845	203355
mmu-miR-466c-5p	miRNA_mature	54	49.5	55045.5	47831.5
mmu-miR-466c-3p	miRNA_mature	16.3593	12.5074	18192.7	13185.3
mmu-miR-466e-5p	miRNA_mature	8.4	5.6	9341.89	5904.05
mmu-miR-466e-3p	miRNA_mature	16.3593	12.5074	17401.7	12612.1
mmu-miR-466f-5p	miRNA_mature	6.00112	7.25013	6674.31	7643.48
mmu-miR-154*	miRNA_mature	14	6	15569.1	6325.7
mmu-miR-466f-5p	miRNA_mature	6.00112	7.25013	6674.31	7643.48
mmu-miR-466f-5p	miRNA_mature	6.00112	7.25013	6674.31	7643.48
mmu-miR-466f-3p	miRNA_mature	29	13	33784.9	14357.1
mmu-miR-466g	miRNA_mature	42	52	48929.5	57425.2
mmu-miR-466h-5p	miRNA_mature	16	15	17793.2	15812.7
mmu-miR-466h-3p	miRNA_mature	77.9705	82.9329	100395	101225
mmu-miR-467c	miRNA_mature	29.4175	29.4321	32713.6	31025.8
mmu-miR-467c*	miRNA_mature	0.017467	23.9799	20.4235	25278.6
mmu-miR-467d	miRNA_mature	39.582	34.5666	44016.6	36438.2
mmu-miR-155	miRNA_mature	4.91044	0.982087	5224.05	991.224
mmu-miR-467d*	miRNA_mature	36.4653	46.2753	40550.8	48780.5
mmu-miR-15b*	miRNA_mature	2	2	2225.02	2109.23
mmu-miR-92b	miRNA_mature	1	2.02066	1113.01	2131.01
mmu-miR-466d-5p	miRNA_mature	2	2	2225.02	2109.23
mmu-miR-466d-3p	miRNA_mature	91.9968	60.9972	107174	67360.9
mmu-miR-878-5p	miRNA_mature	2	2	2225.02	2109.23
mmu-miR-10b	miRNA_mature	31	28	32974.5	28233
mmu-miR-878-3p	miRNA_mature	4	-	4449.04	-
mmu-miR-872	miRNA_mature	1	1	1165.96	1105.31
mmu-miR-872*	miRNA_mature	-	1	-	1055.12
mmu-miR-877	miRNA_mature	7	3	8563.48	3479.58
mmu-miR-10b*	miRNA_mature	4	-	4449.04	-
mmu-miR-877*	miRNA_mature	3	8	3337.03	8433.93
mmu-miR-467e	miRNA_mature	28	30.9999	31137.3	32678.5
mmu-miR-467e*	miRNA_mature	40.8645	11.9923	45442.8	12642.3
mmu-miR-466l-5p	miRNA_mature	1	2	1113.01	2109.23
mmu-miR-466l-3p	miRNA_mature	1	4	1113.01	4217.46
mmu-miR-669k*	miRNA_mature	1.5	-	1468.85	-
mmu-miR-669k	miRNA_mature	4	1	4660.85	1105.31
mmu-miR-669g	miRNA_mature	-	2	-	2017.57
mmu-miR-669d	miRNA_mature	4.5	7	5005.05	7379.81
mmu-miR-669d*	miRNA_mature	0.00269056	7.99698	4.1344	8832.17
mmu-miR-1-2-as-3p	miRNA_mature	-	1	-	1009.29
mmu-miR-1187	miRNA_mature	-	1	-	1009.29
mmu-miR-669f-5p	miRNA_mature	14.9899	17.9988	15280.9	17392.8
mmu-miR-669f-3p	miRNA_mature	7	7	7446.64	7059
mmu-miR-669i	miRNA_mature	2	2	2330.93	2209.62
mmu-miR-669h-5p	miRNA_mature	5	-	5097.72	-
mmu-miR-669h-3p	miRNA_mature	-	5	-	5271.58
mmu-miR-466f	miRNA_mature	6	7.25	6673.06	7643.34
mmu-miR-1191	miRNA_mature	2	-	2330.93	-
mmu-miR-1192	miRNA_mature	1	-	1113.01	-
mmu-miR-1193-3p	miRNA_mature	1	-	1165.96	-
mmu-miR-669e	miRNA_mature	3	7	3337.03	7379.81
mmu-miR-669e*	miRNA_mature	5	1	5825.82	1105.31
mmu-miR-467h	miRNA_mature	-	6.54207e-05	-	1.06896
mmu-miR-1195	miRNA_mature	1	3	1064.66	3025.86
mmu-miR-182	miRNA_mature	40	61	39143.8	56586
mmu-miR-1198-5p	miRNA_mature	1	-	1113.01	-
mmu-miR-1199*	miRNA_mature	-	1	-	1105.31
mmu-miR-183	miRNA_mature	58	64	64497.6	67464.4
mmu-miR-1930	miRNA_mature	2	-	2225.02	-
mmu-miR-23b*	miRNA_mature	1	-	1165.96	-
mmu-miR-183*	miRNA_mature	1	1	1113.01	1055.12
mmu-miR-1932	miRNA_mature	1	-	1113.01	-
mmu-miR-1935	miRNA_mature	8	5	8897.08	5271.58
mmu-miR-1937a	miRNA_mature	0.833333	1.83333	1073.99	2238.69
mmu-miR-1938	miRNA_mature	1	-	1113.01	-
mmu-miR-1939	miRNA_mature	1	2	1224.21	2320.06
mmu-miR-1940	miRNA_mature	3.34545	-	3032.26	-
mmu-miR-1944	miRNA_mature	2.10989	-	1912.73	-
mmu-miR-1946a	miRNA_mature	2	1	1813.17	859.91
mmu-miR-185	miRNA_mature	6	5	6673.06	5271.58
mmu-miR-1937b	miRNA_mature	1.33333	2.83333	1813.17	3651.37
mmu-miR-1949	miRNA_mature	3.41818	-	3485.3	-
mmu-miR-669l	miRNA_mature	14	13	15569.1	13704.5
mmu-miR-669l*	miRNA_mature	3.99462	0.00150787	4443.06	2.58947
mmu-miR-669m-5p	miRNA_mature	5.66779	8.33346	6029.61	8403.51
mmu-miR-669m-3p	miRNA_mature	4	-	4449.04	-
mmu-miR-669m-5p	miRNA_mature	5.66779	8.33346	6029.61	8403.51
mmu-miR-669m-3p	miRNA_mature	4	-	4449.04	-
mmu-miR-669o-5p	miRNA_mature	18	15	19146.9	15125.3
mmu-miR-669o-3p	miRNA_mature	9	7.08333	9573.96	7143.02
mmu-miR-186	miRNA_mature	24	24	26689.3	25299.8
mmu-miR-1937c	miRNA_mature	1	-	1360.12	-
mmu-miR-1959	miRNA_mature	-	1	-	1160.53
mmu-miR-186*	miRNA_mature	2	4	2225.02	4217.46
mmu-miR-1965	miRNA_mature	42	95	48929.5	104911
mmu-miR-1968	miRNA_mature	1	1	1020.34	967.273
mmu-miR-1274a	miRNA_mature	-	1	-	1055.12
mmu-miR-1983	miRNA_mature	35	28	40774.7	30921.7
mmu-miR-1839-5p	miRNA_mature	-	1	-	1055.12
mmu-miR-1839-3p	miRNA_mature	5	-	5319.31	-
mmu-miR-1981	miRNA_mature	1	-	1020.34	-
mmu-miR-1982.1	miRNA_mature	0.477273	-	508.657	-
mmu-miR-187	miRNA_mature	-	4	-	4217.46
mmu-miR-1982.2	miRNA_mature	0.522727	-	609.958	-
mmu-miR-2137	miRNA_mature	168	191	195715	210925
mmu-miR-188-5p	miRNA_mature	5	2	5825.82	2209.62
mmu-miR-664	miRNA_mature	1.71429	1.71429	1907.3	1808.06
mmu-miR-3057-5p	miRNA_mature	1	2	1020.34	1933.55
mmu-miR-3057-3p	miRNA_mature	1	1	1113.01	1055.12
mmu-miR-3064-3p	miRNA_mature	-	1	-	1055.12
