# Supplementary material for: Identification of an Imprinted Gene Cluster in the X-Inactivation Center
Source: PLoS One. 2013 Aug 6;8(8):e71222. doi: 10.1371/journal.pone.0071222 (PMC3735490; doi:10.1371/journal.pone.0071222)
Supplement: Table S3 — A list of the PCR primer sets used in this research. (XLS) [file pone.0071222.s004.xls]

## Sheet: TableS3
Table S3. A list of the PCR primer sets used in this research.
primers for verification of imprinting	gene name	primer name	sequnece (5'- >3')	anneling tempureture
	Jpx	Forward	TGTCTGTCTAGAGCAGTGGT	60℃
		Reverse	GATTAGGAACACAATGGGGG
	Zcchc13	Forward	ACAGATGTGGTGAGAATGGC	60℃
		Reverse	GTCAGTTGTCTCTCGCTTCA
	Ftx	Forward(116)	GCCATCTGATGTCATGTTGG	65℃
		Reverse(117)	GGTGTTGGTTCTCTTGCTCC
	pri-miRNA for miR374 and miR421	Forward(057)	TTCTGGAGCTATGAGCAGCA	65℃
		Reverse(058)	CAACCTGGAGTGGTGTTCCT
primers for RT-PCR	gene name	primer name	sequnece (5'- >3')	anneling tempureture
	Rhox5	Forward	AGAGATGAGCAAGGTGCACA	65℃
		Reverse	CGAACCTAGAGCCCTGGAG
	Fthl17	Forward	GCAACAGTCCATCAGAAACCA	65℃
		Reverse	CGAACCTAGAGCCCTGGAG
	Chic1	Forward	ATTCCGACCCGACTGAGGAG	65℃
		Reverse	CATAAGGCAGCATGCTCAGAAC
	Tsx	Forward	CAGCAGTACCGATGATGAGG	65℃
		Reverse	GGAAGTTTGGCAAGCAACA
		Gene specific RT primer	CT CATCCTCATGTCTTCTCCG
	Xite	Forward	CT CATCCTCATGTCTTCTCCG	55℃
		Reverse	GATTCCAGATAGACAGGCT GG
	Tsix	Gene specific RT primer	CATCGGGGCTGTGGATACCT
		Forward	CAATCTCGCAAGATCCGGTGA	55℃
		Reverse	AGTGGATGCAGGACTCAAGAT
	Xist	Forward	CT CATCCTCATGTCTTCTCCG	65℃
		Reverse	GATTCCAGATAGACAGGCT GG
	Ftx	Forward	AGACAGCCCTGGACACACTT	65℃
		Reverse	ATAGGCCTACAATCCCAGCA
	Ftx variant1	Forward(116)	GCCATCTGATGTCATGTTGG	65℃
		Reverse(117)	GGTGTTGGTTCTCTTGCTCC
	Ftx variant2	Forward(155)	GTGTCAGAATCGTGTGTGGC	65℃
		Reverse(156)	CAAGTTCCTCACACTGGTGC
	Jpx	Forward	CTCTGTCATGGAACTGTAAGCC	65℃
		Reverse	TTAGAAGCTGAGCATGACGG
	Zcchc13	Forward	CCGTACCCATGAGCAGTAAA	65℃
		Reverse	CTCGTCTTGCTGCAGTTCAC
	Slc16a2	Forward	TGTACGGCTCACCTCATTAGG	65℃
		Reverse	GGAAGTGGAAGCATTGTTGC
	Rim1/Rnf12	Forward	CTGGAGAGTCTTCAGATGATGTGA	65℃
		Reverse	GGTCGGCACTTCTGTTACTGC
	Jpx	Forward	TGTCTGTCTAGAGCAGTGGT	55℃
		Reverse	GATTAGGAACACAATGGGGG
	Zcchc13	Forward	ACAGATGTGGTGAGAATGGC	55℃
		Reverse	GTCAGTTGTCTCTCGCTTCA
	Slc16a2/Xpct	Forward	CTGAGTGGGCATTATAGGTG	55℃
		Reverse	GGGGTAAGGAGAAATGGAAG
	C77370	Forward	TGCTGCCTACAGAGTTTTGA	55℃
		Reverse	GAACAACAAAACCAGAGGTG
	C77370 short isoform	Forward	CCTTGGCTTTCCTACTACCT	55℃
		Reverse	GTTTTAGTGTATGTCCCACG
	beta-actin	Forward	AAGTGTGACGTTGACATCCG	65℃
		Reverse	GATCCACATCTGCTGGAAGG
primers for qPCR	gene name	primer name	sequnece (5'- >3')	anneling tempureture
	C77370	Forward	GGATCACTCTTAAGACGCCTACAA	65℃
		Reverse	CAGCAAGAAGCTCACAAATGTTC
	Tsx	Forward	CCCTCATGCATAAATGAAGTCCT	65℃
		Reverse	AAACACCCTAGTTGGCCTGTAGA
	Chic1	Forward	ATTCCGACCCGACTGAGGAG	65℃
		Reverse	CATAAGGCAGCATGCTCAGAAC
	Rlim1/Rnf12	Forward	CTGGAGAGTCTTCAGATGATGTGA	65℃
		Reverse	GGTCGGCACTTCTGTTACTGC
	beta-actin	Forward	AAGTGTGACGTTGACATCCG	65℃
		Reverse	GATCCACATCTGCTGGAAGG
	Zcchc13	Forward	CTGGCTCGGGACTGCAACCG	65℃
		Reverse	TGCTGCAGTTCACCGCCATGT
	Slc16a2/Xpct	Forward	CCCCATTGCAGGCCTCCTTCG	65℃
		Reverse	GTTGGGGAGCCTGGCAGCAG
	Jpx	Forward	GCACCACCAGGCTTCTGTAAC	65℃
		Reverse	GGGCATGTTCATTAATTGGCCAG
	Ftx	Forward(207)	ATCTTCTTGCGCTCCTCCTT	65℃
		Reverse(208)	TGTGTCCAGGGCTGTCTGT
